# Supplementary material for: Identification and comparative analysis of differentially expressed miRNAs in leaves of two wheat (Triticum aestivum L.) genotypes during dehydration stress
Source: BMC Plant Biol. 2015 Jan 27;15:21. doi: 10.1186/s12870-015-0413-9 (PMC4312605; doi:10.1186/s12870-015-0413-9)
Supplement: Additional file 1: Table S1. — Changes in the content of chlorophyll and relative water content in two wheat genotypes under dehydration stress. [file 12870_2015_413_MOESM1_ESM.xlsx]

## Sheet: Sheet1
Table S1. Changes in the content of chlorophyll and relative water content in two wheat genotypes under dehydration stress
Treatments	Total chlorophyll content	Relative water content
	(mg g FW-1)	(%)
C1	1.802±0.008	97.517±0.443
T1	1.570±0.020 **	92.936±0.374 **
C2	1.823±0.032	98.143±0.452
T2	1.518±0.014 **	87.760±0.278 **
The data are mean ± SD (n=5). *, ** indicate significant difference at P < 0·05 and P < 0·01, respectively.
