# Supplementary material for: Identification and comparative analysis of differentially expressed miRNAs in leaves of two wheat (Triticum aestivum L.) genotypes during dehydration stress
Source: BMC Plant Biol. 2015 Jan 27;15:21. doi: 10.1186/s12870-015-0413-9 (PMC4312605; doi:10.1186/s12870-015-0413-9)
Supplement: Additional file 2: Table S2. — Differentially expressed conserved miRNAs in two wheat genotypes after dehydration stress. [file 12870_2015_413_MOESM2_ESM.xls]

## Sheet: differentially expressed miRNA 
Table S2-1. All differentially expressed conserved miRNAs in Hanxuan 10 plant after dehydration stress
miRNAs ID	Sequence	Sequencing frequency		Normalized value（TPM）		Log2
		C1	T1	C1	T1	(T1/C1)
bna-miR156a	UGACAGAAGAGAGUGAGCACA	6	348	0.499754	33.0029	6.04523
rco-miR156a	UGACAGAAGAGAGUGAGCACA	3	52	0.249877	4.93147	4.30273
rco-miR156b	UGACAGAAGAGAGUGAGCACA	29	550	2.41548	52.1598	4.43256
rco-miR156d	UGACAGAAGAGAGUGAGCACA	4	438	0.333169	41.5381	6.96204
hvu-miR156	UGACAGAAGAGAGUGAGCACA	4	2512	0.333169	238.228	9.48187
ssl-miR156	UGACAGAAGAGAGUGAGCACA	0	3075	0.01	291.62	14.8318
ssp-miR156	UGACAGAAGAGAGUGAGCACA	13	179	1.0828	16.9756	3.97063
rco-miR156c	UGACAGAAGAGAGUGAGCACA	0	18378	0.01	1742.89	17.4111
gma-miR156k	UUGACAGAAGAGAGUGAGCAC	3	18	0.249877	1.70705	2.77221
zma-miR156a-3p	GCUCACUUCUCUCUCUGUCAGU	1151	0	95.8695	0.01	-13.2269
osa-miR156h-3p	GCUCGCUCCUCUUUCUGUCAGC	461	14	38.3978	1.3277	-4.85402
bna-miR166e	UCGGACCAGGCUUCAUUCCCC	2340	0	194.904	0.01	-14.2505
cme-miR166h	UCGGACCAGGCUUCAUUCCCC	70	9	5.83046	0.853523	-2.77211
mdm-miR166e	UCGGACCAGGCUUCAUUCCCC	2217	27	184.659	2.56057	-6.17226
ptc-miR166e	UCGGACCAGGCUUCAUUCCCC	119	13	9.91179	1.23287	-3.00713
smo-miR166b	UCGGACCAGGCUUCAUUCCCC	126	0	10.4948	0.01	-10.0355
ppt-miR166b	UCGGACCAGGCUUCAUUCCCC	95	4	7.91277	0.379344	-4.38261
ppt-miR166h	UCGGACCAGGCUUCAUUCCCC	11	0	0.916216	0.01	-6.51762
mtr-miR166g	UCGGACCAGGCUUCAUUCCCC	2	0	0.166585	0.01	-4.05818
ptc-miR166o	UCGGACCAGGCUUCAUUCCUU	96	4	7.99607	0.379344	-4.39771
ptc-miR166q	UCGGACCAGGCUUCAUUCCUU	351	2	29.2356	0.189672	-7.26808
gma-miR166r	UCGGACCAGGCUUCAUUCCC	98	4	8.16265	0.379344	-4.42746
sbi-miR166e	UCGGACCAGGCUUCAAUCCCU	5107	1177	425.374	111.622	-1.93011
osa-miR166m	UCGGACCAGGCUUCAUUCCCU	523	6	43.5619	0.569016	-6.25846
osa-miR166l-5p	GGAUUGUUGUCUGGUUCAAGG	11	353	0.916216	33.4771	5.19134
osa-miR166n-5p	GAAUGACGUCCGGUCUGAAGA	7	401	0.583046	38.0292	6.02735
zma-miR166n-5p	GGAUUGUUGUCUGGCUCGGUG	7	348	0.583046	33.0029	5.82284
gma-miR167j	UGAAGCUGCCAGCAUGAUCUG	0	389	0.01	36.8912	11.8491
csi-miR167a	UGAAGCUGCCAGCAUGAUCUG	23	245	1.91572	23.2348	3.60033
zma-miR167g-5p	UGAAGCUGCCAGCAUGAUCUG	25	83	2.08231	7.87138	1.91843
osa-miR167h-5p	UGAAGCUGCCAGCAUGAUCUG	19	560	1.58255	53.1081	5.06861
sbi-miR167d	UGAAGCUGCCAGCAUGAUCUG	4	2081	0.333169	197.354	9.21031
sof-miR167b	UGAAGCUGCCAGCAUGAUCUG	5	166	0.416462	15.7428	5.24036
osa-miR167j	UGAAGCUGCCAGCAUGAUCUG	2	27	0.166585	2.56057	3.94214
ath-miR167b	UGAAGCUGCCAGCAUGAUCUA	0	194	0.01	18.3982	10.8453
rco-miR167b	UGAAGCUGCCAGCAUGAUCUA	66	0	5.4973	0.01	-9.10258
ghr-miR167b	UGAAGCUGCCAGCAUGAUCUA	0	507	0.01	48.0818	12.2313
zma-miR167j-3p	GAUCAUGUGGCAGUUUCAUU	0	5924	0.01	561.808	15.7778
mdm-miR396c	UUCCACAGCUUUCUUGAACUU	276	0	22.9887	0.01	-11.1667
ath-miR396b	UUCCACAGCUUUCUUGAACUU	1102	0	91.7882	0.01	-13.1641
sbi-miR396c	UUCCACAGCUUUCUUGAACUU	608	9	50.6418	0.853523	-5.89075
ptc-miR396c	UUCCACAGCUUUCUUGAACUU	565	11	47.0602	1.0432	-5.49543
bna-miR396a	UUCCACAGCUUUCUUGAACUU	4648	21	387.143	1.99155	-7.60283
bdi-miR396a	UCCACAGGCUUUCUUGAACUG	1557	307	129.686	29.1146	-2.15521
far-miR396	UCCACAGGCUUUCUUGAACUG	3696	471	307.849	44.6677	-2.78492
bdi-miR396b	UCCACAGGCUUUCUUGAACUG	1231	113	102.533	10.7165	-3.25819
zma-miR396c	UUCCACAGGCUUUCUUGAACUG	98081	709	8169.4	67.2387	-6.92479
osa-miR396g	UCCACAGGCUUUCUUGAACGG	168	33	13.9931	3.12959	-2.16067
osa-miR396e-3p	AUGGUUCAAGAAAGCCCAUGGAAA	361	4021	30.0685	381.335	3.66473
osa-miR396c-3p	GGUCAAGAAAGCUGUGGGAAG	4	2264	0.333169	214.709	9.33191
bdi-miR160c	UGCCUGGCUCCCUGUAUGCCA	139	2	11.5776	0.189672	-5.93169
pab-miR160a	UGCCUGGCUCCCUGUAUGCCA	66	0	5.4973	0.01	-9.10258
vvi-miR160c	UGCCUGGCUCCCUGUAUGCCA	462	3	38.4811	0.284508	-7.07954
ath-miR160c	UGCCUGGCUCCCUGUAUGCCA	478	5	39.8137	0.47418	-6.39169
far-miR160	UGCCUGGCUCCCUGUAUGCCA	701	3	58.3879	0.284508	-7.68106
vvi-miR160a	UGCCUGGCUCCCUGAAUGCCAUC	62	2	5.16413	0.189672	-4.76695
ahy-miR160-3p	GCAUGAAGGGAGUCACGCAGG	2	1383	0.166585	131.158	9.62083
aly-miR160a-3p	GCGUAUGAGGAGCCAUGCAUA	239	0	19.9069	0.01	-10.9591
osa-miR164b	UGGAGAAGCAGGGCACGUGCA	432	0	35.9823	0.01	-11.8131
mdm-miR164f	UGGAGAAGCAGGGCACGUGCA	556	2	46.3105	0.189672	-7.93169
sbi-miR164b	UGGAGAAGCAGGGCACGUGCU	183	0	15.2425	0.01	-10.5739
zma-miR827-5p	UUUGUUGGUGGUCAUUUAACC	343	0	28.5693	0.01	-11.4802
ssp-miR827	UUAGAUGACCAUCAGCAAACA	6	852	0.499754	80.8002	7.337
osa-miR827b	UUAGAUGACCAUCAGCAAACA	3	8	0.249877	0.758687	1.60229
aly-miR395d-5p	GUUCUCCCGAACACUUCAUUG	136	0	11.3278	0.01	-10.1456
osa-miR395i	GUGAAGUGUUUGGGGGAACUC	9	2	0.749631	0.189672	-1.98268
osa-miR395m	GUGAAGUGUUUGGGGGAACUC	2	0	0.166585	0.01	-4.05818
vvi-miR394a	UUGGCAUUCUGUCCACCUCCAU	132	0	10.9946	0.01	-10.1026
vvi-miR394c	UUGGCAUUCUGUCCACCUCCAU	525	0	43.7285	0.01	-12.0944
zma-miR393b-3p	AUCAAUGCGAUCCUUUUGGAGG	112	0	9.32874	0.01	-9.86554
gma-miR393i	UUCCAAAGGGAUCGCAUUGAUC	115	21	9.57862	1.99155	-2.26592
mdm-miR393b	UCCAAAGGGAUCGCAUUGAUCU	97	11	8.07936	1.0432	-2.95323
ath-miR159a	UUUGGAUUGAAGGGAGCUCUA	12442	43	1036.32	4.07794	-7.98942
ptc-miR159c	UUUGGAUUGAAGGGAGCUCUA	604	3	50.3086	0.284508	-7.46619
bra-miR159a	UUUGGAUUGAAGGGAGCUCUA	93	2	7.74619	0.189672	-5.35191
mtr-miR159a	UUUGGAUUGAAGGGAGCUCUA	286	119	23.8216	11.2855	-1.0778
bna-miR159	UUUGGAUUGAAGGGAGCUCUA	915	16	76.2125	1.51737	-5.65038
ptc-miR159a	UUUGGAUUGAAGGGAGCUCUA	11061	106	921.297	10.0526	-6.51802
vvi-miR159c	UUUGGAUUGAAGGGAGCUCUA	338	4	28.1528	0.379344	-6.21363
zma-miR159f-5p	GAGCUCCUCUCAUUCCAAUGA	3493	30	290.94	2.84508	-6.67611
aly-miR159c-5p	GAGCUCCCUUCCUCCAAAACG	441	45	36.7319	4.26762	-3.10553
bdi-miR159	CUUGGAUUGAAGGGAGCUCU	3784	377	315.178	35.7531	-3.14003
ath-miR159c	UUUGGAUUGAAGGGAGCUCCU	1024	17	85.2914	1.61221	-5.72529
zma-miR159b-5p	GUGCUCCCUUCAAACCAAUAA	25	28487	2.08231	2701.59	10.3414
pta-miR159c	CUUGGAUUGAAGGGAGCUCCC	1501	0	125.022	0.01	-13.6099
gma-miR159a-5p	GAGCUCCUUGAAGUCCAAUUG	2	17	0.166585	1.61221	3.27471
gma-miR159e-5p	GAGCUCCUUGAAGUCCAAUU	12	1640	0.999508	155.531	7.28177
mdm-miR159b	CUUGGAUUGAAGGGAGCUCC	2	0	0.166585	0.01	-4.05818
mdm-miR159c	GAAUUCCUUCUCCUCUCCUUU	0	98	0.01	9.29392	9.86014
ppt-miR319c	CUUGGACUGAAGGGAGCUCCC	77	4	6.41351	0.379344	-4.07954
bra-miR172b-5p	GCAGCACCAUUAAGAUUCACA	60	0	4.99754	0.01	-8.96507
bdi-miR172a	AGAAUCUUGAUGAUGCUGCAU	92	29	7.6629	2.75024	-1.47833
ath-miR5648-5p	UUUGGAAAUAUUUGGCUUGACU	81	27	6.74668	2.56057	-1.39771
cre-miR916	CCAAGGUCAUCGGUUCGAUCC	222	84	18.4909	7.96622	-1.21485
bna-miR169c	UAGCCAAGGAUGACUUGCCUA	89	42	7.41302	3.98311	-0.896166
sbi-miR169n	UAGCCAAGGAUGACUUGCCUA	49	0	4.08133	0.01	-8.67289
vvi-miR169d	CAGCCAAGAAUGAUUUGCCGG	54	3	4.49779	0.284508	-3.98268
gma-miR5368	GGACAGUCUCAGGUAGACA	20063	41022	1671.09	3890.36	1.21911
hvu-miR5048b	UAUUUGCAGGUUUUAGGUCUAA	1399	7767	116.526	736.591	2.66021
osa-miR444b.2	UGCAGUUGUUGUCUCAAGCUU	34	943	2.83194	89.4303	4.9809
osa-miR444c.1	UGUUGUCUCAAGCUUGCUGCC	58	253	4.83096	23.9935	2.31226
osa-miR444d.3	UUGUGGCUUUCUUGCAAGUUG	70	4	5.83046	0.379344	-3.94203
csi-miR857	UUUUGAAUGUUGAAUGGUGGCUAU	64	0	5.33071	0.01	-9.05818
bol-miR171a	UUGAGCCGUGCCAAUAUCACG	66	0	5.4973	0.01	-9.10258
bra-miR171a	UUGAGCCGUGCCAAUAUCACG	49	2	4.08133	0.189672	-4.42746
sbi-miR171f	AUGAGCCGAACCAAUAUCACU	36	2	2.99852	0.189672	-3.98268
vvi-miR3638-5p	UGUGCCUUUUCGCGCUUGUUGCUA	64	0	5.33071	0.01	-9.05818
ssp-miR168a	UCGCUUGGUGCAGAUCGGGAC	112	2526	9.32874	239.556	4.68253
hvu-miR168-5p	UCGCUUGGUGCAGAUCGGGAC	72	17	5.99705	1.61221	-1.89521
sbi-miR168	UCGCUUGGUGCAGAUCGGGAC	89	4256	7.41302	403.622	5.7668
zma-miR168a-5p	UCGCUUGGUGCAGAUCGGGAC	69	5865	5.74717	556.213	6.59664
bdi-miR168	UCGCUUGGUGCAGAUCGGGAC	8	117	0.666339	11.0958	4.05761
sof-miR168b	UCGCUUGGGCAGAUCGGGAC	44	175	3.66486	16.5963	2.17903
zma-miR168b-3p	CCCGCCUUGCAUCAAGUGAA	2052	66	170.916	6.25917	-4.77117
osa-miR168a-3p	GAUCCCGCCUUGCACCAAGUGAAU	23	11092	1.91572	1051.92	9.10092
ppt-miR538a	UUGCAUGGAGUCUAUGUCUGGA	627	61	52.2243	5.78499	-3.17433
aly-miR829-3p	CAAAUCAAAUCUUCAAGGUAC	0	2	0.01	0.189672	4.24543
tae-miR1137	UAGUACAAAGUUGAGUCAUC	218	763	18.1577	72.3598	1.9946
osa-miR1318-3p	CAGGUGUCAUCUCCCCUGAAC	14	27	1.16609	2.56057	1.13478
osa-miR1432	AUCAGGAGAGAUGACACCGAC	122	341	10.1617	32.339	1.67014
Table S2-2. All differentially expressed conserved miRNAs in Zhengyin 1 plant after dehydration stress
miRNAs ID	Sequence	Sequencing frequency		Normalized value（TPM）		Log2
		C2	T2	C2	T2	(T2/C2)
osa-miR395m	GUGAAGUGUUUGGGGGAACUC	64	3	6.02663	0.256369	-4.55506
osa-miR395d	GUGAAGUGUUUGGGGGAACUC	986	32	92.8478	2.7346	-5.08546
osa-miR395i	GUGAAGUGUUUGGGGGAACUC	77	22	7.25079	1.88004	-1.94738
osa-miR395y	GUGAAGUGUUUGGGGGAACUC	1300	27	122.416	2.30732	-5.72943
osa-miR395e	GUGAAGUGUUUGGGGGAACUC	28	11	2.63665	0.940019	-1.48794
cme-miR395e	CUGAAGUGUUUGGGGGAACUC	1158	2	109.044	0.170913	-9.31744
ptc-miR395f	CUGAAGUGUUUGGGGGAACUC	2794	2	263.1	0.170913	-10.5881
mdm-miR395i	CUGAAGUGUUUGGGGGAACUC	28	0	2.63665	0.01	-8.04256
rco-miR395c	CUGAAGUGUUUGGGGGAACUC	31	6	2.91915	0.512738	-2.50925
rco-miR395d	CUGAAGUGUUUGGGGGAACUC	29	0	2.73082	0.01	-8.09319
osa-miR395o	AUGAAGUGUUUGGAGGAACUC	46	12	4.33164	1.02548	-2.07862
bdi-miR395f	UGAAGUGUUUGGGGGAACUC	129	47	12.1474	4.01645	-1.59666
sbi-miR395k	GUGAAGUGUUUGGAGGAACUC	64	29	6.02663	2.47823	-1.28204
cme-miR166d	UCGGACCAGGCUUCAUUCCCC	0	18	0.01	1.53821	7.26511
ath-miR166d	UCGGACCAGGCUUCAUUCCCC	4	13	0.376664	1.11093	1.56042
mtr-miR166g	UCGGACCAGGCUUCAUUCCCC	2	538	0.188332	45.9755	7.93144
cme-miR166h	UCGGACCAGGCUUCAUUCCCC	4	11	0.376664	0.940019	1.31941
zma-miR166a-3p	UCGGACCAGGCUUCAUUCCCC	0	8	0.01	0.68365	6.09519
gma-miR166n	UCGGACCAGGCUUCAUUCCCC	1	8	0.0941661	0.68365	2.85998
gma-miR166o	UCGGACCAGGCUUCAUUCCCC	0	10	0.01	0.854563	6.41711
ptc-miR166p	UCGGACCAGGCUCCAUUCCUU	0	75	0.01	6.40922	9.32401
osa-miR166n-5p	GAAUGACGUCCGGUCUGAAGA	0	15	0.01	1.28184	7.00208
osa-miR166l-5p	GGAUUGUUGUCUGGUUCAAGG	0	19	0.01	1.62367	7.34311
gma-miR166a-5p	GGAAUGUUGUCUGGCUCGAGG	0	27437	0.01	2344.66	17.839
zma-miR166h-5p	GGAAUGACGUCCGGUCCGAAC	37	2	3.48415	0.170913	-4.34947
sof-miR167a	UGAAGCUGCCAGCAUGAUCUG	36	462	3.38998	39.4808	3.5418
zma-miR167f-5p	UGAAGCUGCCAGCAUGAUCUG	30	150	2.82498	12.8184	2.18191
sof-miR167b	UGAAGCUGCCAGCAUGAUCUG	17	2733	1.60082	233.552	7.18879
osa-miR167j	UGAAGCUGCCAGCAUGAUCUG	3	4424	0.282498	378.059	10.3862
zma-miR167e-5p	UGAAGCUGCCAGCAUGAUCUG	190	0	17.8916	0.01	-10.8051
zma-miR167h-5p	UGAAGCUGCCAGCAUGAUCUG	82	0	7.72162	0.01	-9.59276
zma-miR167h-3p	GAUCAUGUUGCAGCUUCAC	1021	4	96.1436	0.341825	-8.13579
osa-miR167e-3p	AGAUCAUGUUGCAGCUUCACU	61	4	5.74413	0.341825	-4.07076
aly-miR167d-3p	AGGUCAUCCUGCAGCUUCAGU	53	30	4.9908	2.56369	-0.961051
osa-miR167h-3p	AGGUCAUGCUGUAGUUUCAUC	2	18262	0.188332	1560.6	13.0165
bdi-miR164c-5p	UGGAGAAGCAGGGCACGUGCU	0	50	0.01	4.27281	8.73904
zma-miR164f-5p	UGGAGAAGCAGGGCACGUGCU	8	32	0.753329	2.7346	1.85998
cme-miR164a	UGGAGAAGCAGGGCACGUGCU	0	17	0.01	1.45276	7.18265
osa-miR164d	UGGAGAAGCAGGGCACGUGCU	9	25	0.847495	2.13641	1.33391
sbi-miR164b	UGGAGAAGCAGGGCACGUGCU	2	16	0.188332	1.3673	2.85998
zma-miR164g-3p	CACGUGCUCCCCUUCUCCACC	0	2333	0.01	199.37	14.2832
zma-miR164f-3p	CACGUGCGCUCCUUCUCCAAC	34	3	3.20165	0.256369	-3.64252
ath-miR396a	UUCCACAGCUUUCUUGAACUG	54	514	5.08497	43.9245	3.11072
bgy-miR396a	UUCCACAGCUUUCUUGAACUG	9	46	0.847495	3.93099	2.21362
bdi-miR396d	UUCCACAGCUUUCUUGAACUG	75	21	7.06246	1.79458	-1.97652
cme-miR396b	UUCCACAGCUUUCUUGAACUG	0	1016	0.01	86.8236	13.0839
mdm-miR396b	UUCCACAGCUUUCUUGAACUG	16	51	1.50666	4.35827	1.5324
vvi-miR396d	UUCCACAGCUUUCUUGAACUG	0	2988	0.01	255.343	14.6402
bdi-miR396a	UCCACAGGCUUUCUUGAACUG	134	3892	12.6183	332.596	4.72019
osa-miR396g	UCCACAGGCUUUCUUGAACGG	5	197	0.47083	16.8349	5.1601
zma-miR396c	UUCCACAGGCUUUCUUGAACUG	68	513	6.40329	43.8391	2.77533
gma-miR396h	UCCACAGCUUUCUUGAACUG	317	0	29.8506	0.01	-11.5435
gma-miR396d	AAGAAAGCUGUGGGAGAAUAUGGC	152	0	14.3132	0.01	-10.4831
mdm-miR159a	CUUGGAUUGAAGGGAGCUCC	308	2	29.0032	0.170913	-7.40681
mdm-miR159b	CUUGGAUUGAAGGGAGCUCC	26	2	2.44832	0.170913	-3.84046
cpa-miR159b	CUUGGAUUGAAGGGAGCUCC	3628	42	341.635	3.58916	-6.57266
ath-miR159a	UUUGGAUUGAAGGGAGCUCUA	206	15	19.3982	1.28184	-3.91963
rco-miR159	UUUGGAUUGAAGGGAGCUCUA	114	21	10.7349	1.79458	-2.58059
ahy-miR159	UUUGGAUUGAAGGGAGCUCUA	4740	98	446.347	8.37472	-5.73598
zma-miR159j-3p	UUUGGAUUGAAGGGAGCUCUG	47	0	4.42581	0.01	-8.7898
far-miR159	UUUGGAUUGAAGGGAGCUCUG	14342	96	1350.53	8.2038	-7.36302
hvu-miR159b	UUUGGAUUGAAGGGAGCUCUG	225	81	21.1874	6.92196	-1.61395
osa-miR159b	UUUGGAUUGAAGGGAGCUCUG	240	94	22.5999	8.03289	-1.49232
sof-miR159b	UUUGGAUUGAAGGGAGCUCUG	554	86	52.168	7.34924	-2.8275
sbi-miR159a	UUUGGAUUGAAGGGAGCUCUG	691	31	65.0688	2.64914	-4.61837
ptc-miR159d	CUUGGAUUGAAGGGAGCUCCU	92	8	8.66328	0.68365	-3.66358
sof-miR159c	CUUGGAUUGAAGGGAGCUCCU	620	2	58.383	0.170913	-8.41615
osa-miR159f	CUUGGAUUGAAGGGAGCUCUA	15041	1009	1416.35	86.2254	-4.03792
pta-miR159a	UUGGAUUGAAGGGAGCUCCA	1748	2	164.602	0.170913	-9.91151
zma-miR159h-3p	UUUGGAGUGAAGGGAGCUCUG	81	18	7.62745	1.53821	-2.30995
aly-miR159c-5p	GAGCUCCCUUCCUCCAAAACG	198	81	18.6449	6.92196	-1.42953
gma-miR159a-5p	GAGCUCCUUGAAGUCCAAUUG	11	1561	1.03583	133.397	7.0088
zma-miR159c-5p	GAGCUCCCUUCGAUCCAAUCC	2	2243	0.188332	191.678	9.99119
osa-miR159a.2	UUGCAUGCCCCAGGAGCUGCA	5	18003	0.47083	1538.47	11.674
bdi-miR160e	UGCCUGGCUCCCUGAAUGCCA	10	29	0.941661	2.47823	1.39603
sbi-miR160f	UGCCUGGCUCCCUGAAUGCCA	2	23	0.188332	1.96549	3.38354
cme-miR160d	UGCCUGGCUCCCUGAAUGCCA	32	352	3.01331	30.0806	3.31941
ptc-miR160f	UGCCUGGCUCCCUGAAUGCCA	0	315	0.01	26.9187	11.3944
mtr-miR160c	UGCCUGGCUCCCUGAAUGCCA	2	98	0.188332	8.37472	5.47469
ahy-miR160-5p	UGCCUGGCUCCCUGAAUGCCA	0	1042	0.01	89.0455	13.1203
vvi-miR160a	UGCCUGGCUCCCUGAAUGCCAUC	2	156	0.188332	13.3312	6.14538
vvi-miR160b	UGCCUGGCUCCCUGAAUGCCAUC	0	31	0.01	2.64914	8.04938
osa-miR160f-3p	GCAUUGAGGGAGUCAUGCAGG	5	2067	0.47083	176.638	8.55137
bna-miR393	UCCAAAGGGAUCGCAUUGAUC	0	226	0.01	19.3131	10.9154
rco-miR393	UCCAAAGGGAUCGCAUUGAUC	11	109	1.03583	9.31474	3.16873
sbi-miR393a	UCCAAAGGGAUCGCAUUGAUC	4	22	0.376664	1.88004	2.31941
bdi-miR393b	UCCAAAGGGAUCGCAUUGAUC	65	214	6.1208	18.2876	1.57908
mdm-miR393b	UCCAAAGGGAUCGCAUUGAUCU	13	4800	1.22416	410.19	8.38836
zma-miR393c-5p	UCCAAAGGGAUCGCAUUGAUCU	10	1090	0.941661	93.1474	6.62816
gma-miR393i	UUCCAAAGGGAUCGCAUUGAUC	2	310	0.188332	26.4914	7.1361
csi-miR394	UUGGCAUUCUGUCCACCUCC	6	216	0.564996	18.4586	5.0299
ghr-miR394a	UUGGCAUUCUGUCCACCUCC	20	970	1.88332	82.8926	5.45989
zma-miR394b-3p	AGGUGGGCAUACUGCCAAUG	24	5	2.25999	0.427281	-2.40306
bdi-miR171c	UGAUUGAGCCGUGCCAAUAUC	140	0	13.1833	0.01	-10.3645
aqc-miR171d	UGAUUGAGCCGUGCCAAUAUC	117	0	11.0174	0.01	-10.1056
sbi-miR171b	UGAUUGAGCCGUGCCAAUAUC	59	18	5.5558	1.53821	-1.85274
rco-miR171c	UGAUUGAGCCGUGCCAAUAUC	66	4	6.21496	0.341825	-4.18441
sbi-miR171j	UGAUUGAGCCGCGCCAAUAUC	78	2	7.34495	0.170913	-5.42542
mdm-miR171c	UGAUUGAGCCGCGCCAAUAUC	28	2	2.63665	0.170913	-3.94738
zma-miR171h-5p	UGGUAUUGUUUCGGCUCAUGU	52	2	4.89664	0.170913	-4.84046
sbi-miR171f	AUGAGCCGAACCAAUAUCACU	26	3	2.44832	0.256369	-3.2555
osa-miR1433	UGGCAAGUCUCCUCGGCUACC	110	3	10.3583	0.256369	-5.33642
gma-miR4350	UCAAAUGAUUUUGUGUCGUUGG	98	0	9.22828	0.01	-9.84992
gma-miR169m	CAGCCAAGGAUGACUUGCCGG	0	68	0.01	5.81103	9.18265
ptc-miR169e	CAGCCAAGGAUGACUUGCCGG	2	36	0.188332	3.07643	4.0299
osa-miR169b	CAGCCAAGGAUGACUUGCCGG	23	127	2.16582	10.8529	2.3251
osa-miR169m	UAGCCAAGGAUGACUUGCCUG	8	26	0.753329	2.22186	1.56042
sbi-miR169l	UAGCCAAGGAUGACUUGCCUG	3	22	0.282498	1.88004	2.73445
bdi-miR169e	UAGCCAAGGAUGACUUGCCUG	5	36	0.47083	3.07643	2.70798
tcc-miR169a	CAGCCAAGGAUGACUUGCCGA	0	27	0.01	2.30732	7.85007
ath-miR169a	CAGCCAAGGAUGACUUGCCGA	8	28	0.753329	2.39278	1.66733
bdi-miR169b	UAGCCAAGGAUGACUUGCCGG	6	28	0.564996	2.39278	2.08237
vvi-miR169d	CAGCCAAGAAUGAUUUGCCGG	2	67	0.188332	5.72557	4.92607
zma-miR169o-3p	GGCAGGUCUUCUUGGCUAGC	76	0	7.15662	0.01	-9.48314
aly-miR169m-3p	GGCAGUCUUCUUGGCUAUC	42	0	3.95498	0.01	-8.62752
mtr-miR172c-5p	GUAGCAUCAUCAAGAUUCACA	76	0	7.15662	0.01	-9.48314
bdi-miR172a	AGAAUCUUGAUGAUGCUGCAU	3	27	0.282498	2.30732	3.0299
osa-miR1862b	ACGAGGUUGGUUUAUUUUGGGACG	50	10	4.7083	0.854563	-2.46195
mtr-miR2680e	UCCUCGGUACCUAUGUUGAU	46	0	4.33164	0.01	-8.75877
hvu-miR6213	ACAGAUUGCUACAGACUGGUC	36	3	3.38998	0.256369	-3.72498
mdm-miR156f	UGACAGAAGAGAGUGAGCAC	64	705	6.02663	60.2467	3.32146
sbi-miR156i	UGACAGAAGAGAGUGAGCAC	27	64	2.54248	5.4692	1.10509
ptc-miR156e	UGACAGAAGAGAGUGAGCAC	27	789	2.54248	67.425	4.72897
ptc-miR156a	UGACAGAAGAGAGUGAGCAC	0	807	0.01	68.9632	12.7516
mdm-miR156h	UGACAGAAGAGAGUGAGCAC	6	1048	0.564996	89.5582	7.30844
osa-miR156e	UGACAGAAGAGAGUGAGCAC	8	5344	0.753329	456.678	9.24368
mdm-miR156j	UGACAGAAGAGAGUGAGCAC	3	9865	0.282498	843.026	11.5431
sbi-miR156h	UGACAGAAGAGAGUGAGCAC	36	7	3.38998	0.598194	-2.50259
gma-miR156k	UUGACAGAAGAGAGUGAGCAC	2	60788	0.188332	5194.72	14.7515
zma-miR156d-3p	GCUCACUUCUCUUUCUGUCAGC	640	49	60.2663	4.18736	-3.84724
sbi-miR399h	UGCCAAAGGAGAAUUGCCCUG	36	0	3.38998	0.01	-8.40513
gma-miR319e	UUGGACUGAAGGGAGCUCCC	0	38	0.01	3.24734	8.34311
mtr-miR319b	UUGGACUGAAGGGAGCUCCC	0	36	0.01	3.07643	8.26511
ptc-miR319d	UUGGACUGAAGGGAGCUCCC	2	42	0.188332	3.58916	4.2523
sbi-miR319b	UUGGACUGAAGGGUGCUCCC	25	7	2.35415	0.598194	-1.97652
osa-miR319a-3p	ACUGGAUGACGCGGGAGCUAA	84	45	7.90995	3.84553	-1.04049
ppt-miR319c	CUUGGACUGAAGGGAGCUCCC	2	14	0.188332	1.19639	2.66733
aly-miR857-5p	AAACUUUCACCAUACAAAAUA	27	6	2.54248	0.512738	-2.30995
aly-miR402-3p	ACAGAGUUCCGUAGACCACGG	23	3	2.16582	0.256369	-3.07862
zma-miR408b-5p	CAGGGACGAGGCAGAGCAUGG	24	0	2.25999	0.01	-7.82017
bdi-miR437	GAACUUAGAGAAGUUUGACUU	24	7	2.25999	0.598194	-1.91763
ssp-miR1128	UACUACUCCCUCCGUCCCAAA	23	10	2.16582	0.854563	-1.34165
mtr-miR2609a	UGGAAGUAAUAGGUUCUCACU	22	0	2.07165	0.01	-7.69464
osa-miR827	UUAGAUGACCAUCAGCAAACA	12	294	1.12999	25.1241	4.47469
osa-miR827b	UUAGAUGACCAUCAGCAAACA	3	2393	0.282498	204.497	9.49962
zma-miR827-5p	UUUGUUGGUGGUCAUUUAACC	2	10	0.188332	0.854563	2.18191
osa-miR397a	UCAUUGAGUGCAGCGUUGAUG	23	164	2.16582	14.0148	2.69397
bdi-miR397a	UCAUUGAGUGCAGCGUUGAUG	60	2632	5.64996	224.921	5.31503
hvu-miR397	CCGUUGAGUGCAGCGUUGAUG	9	872	0.847495	74.5179	6.45824
zma-miR528b-3p	CCUGUGCCUGCCUCUUCCAUU	4	2191	0.376664	187.235	8.95735
sbi-miR528	UGGAAGGGGCAUGCAGAGGAG	92	21	8.66328	1.79458	-2.27127
aly-miR829-3p	CAAAUCAAAUCUUCAAGGUAC	2	178	0.188332	15.2112	6.33571
tae-miR1137	UAGUACAAAGUUGAGUCAUC	361	1992	33.994	170.229	2.32413
osa-miR1318-3p	CAGGUGUCAUCUCCCCUGAAC	117	417	11.0174	35.6353	1.69352
osa-miR1432	AUCAGGAGAGAUGACACCGAC	6	191	0.564996	16.3222	4.85245
zma-miR168a-5p	UCGCUUGGUGCAGAUCGGGAC	19	549	1.78916	46.9155	4.71271
bdi-miR168-5p	UCGCUUGGUGCAGAUCGGGAC	13	491	1.22416	41.959	5.09912
osa-miR168a-5p	UCGCUUGGUGCAGAUCGGGAC	3421	14561	322.142	1244.33	1.9496
bdi-miR168	UCGCUUGGUGCAGAUCGGGAC	4928	40276	464.05	3441.84	2.89083
sof-miR168a	UCGCUUGGUGCAGAUCGGGAC	591	2200	55.6522	188.004	1.75625
sof-miR168b	UCGCUUGGGCAGAUCGGGAC	26	2577	2.44832	220.221	6.49102
zma-miR168a-3p	CCCGCCUUGCACCAAGUGAA	11	67	1.03583	5.72557	2.46664
tae-miR398	UGUGUUCUCAGGUCGCCCCCG	564	5306	53.1097	453.431	3.09384
zma-miR398a-5p	GGGGCGAACUGAGAACACAUG	60	2578	5.64996	220.306	5.28513
osa-miR444d.3	UUGUGGCUUUCUUGCAAGUUG	0	2	0.01	0.170913	4.09519
tae-miR444a	UUGCUGCCUCAAGCUUGCUGC	16	55	1.50666	4.7001	1.64134
osa-miR444c.1	UGUUGUCUCAAGCUUGCUGCC	411	1147	38.7023	98.0184	1.34063
cre-miR916	CCAAGGUCAUCGGUUCGAUCC	225	93	21.1874	7.94743	-1.41464
zma-miR390b-3p	CGCUAUCUAUCCUGAGCUCCA	162	66	15.2549	5.64012	-1.43548
pta-miR1310	GGCAUCGGGGGCGUAACGCCCCU	1045	412	98.4036	35.208	-1.48281
osa-miR1878	ACUUAAUCUGGACACUAUAAAAGA	121	48	11.3941	4.1019	-1.47392
bdi-miR5059	CGGCCUGGGCAGCACCACCA	191	91	17.9857	7.77652	-1.20966
ppt-miR894	CGUUUCACGUCGGGUUCACC	1082	2899	101.888	247.738	1.28183
peu-miR2911	GGCCGGGGGACGGGCUGGGA	3422	10120	322.236	864.818	1.42428
gma-miR5368	GGACAGUCUCAGGUAGACA	6162	25120	580.251	2146.66	1.88735

## Sheet: unique miRNAs
Table S2-3. Differentially expressed conserved miRNAs in Hanxuan 10 plant after dehydration stress (unique miRNAs without repeated sequence)
miRNAs ID	Sequence	Sequencing frequency				Normalized value（TPM）				Log2	Log2
		C1	T1	C2	T2	C1	T1	C2	T2	(T1/C1)	(T2/C2)
rco-miR156c	UGACAGAAGAGAGUGAGCACA	0	18378	0	0	0.01	1742.89	0.01	0.01	17.4111	0
gma-miR156k	UUGACAGAAGAGAGUGAGCAC	3	18	2	60788	0.249877	1.70705	0.188332	5194.72	2.77221	14.7515
zma-miR156a-3p	GCUCACUUCUCUCUCUGUCAGU	1151	0	0	0	95.8695	0.01	0.01	0.01	-13.2269	0
osa-miR156h-3p	GCUCGCUCCUCUUUCUGUCAGC	461	14	0	0	38.3978	1.3277	0.01	0.01	-4.85402	0
cme-miR166h	UCGGACCAGGCUUCAUUCCCC	70	9	4	11	5.83046	0.853523	0.376664	0.940019	-2.77211	1.31941
ptc-miR166q	UCGGACCAGGCUUCAUUCCUU	351	2	0	0	29.2356	0.189672	0.01	0.01	-7.26808	0
gma-miR166r	UCGGACCAGGCUUCAUUCCC	98	4	0	0	8.16265	0.379344	0.01	0.01	-4.42746	0
sbi-miR166e	UCGGACCAGGCUUCAAUCCCU	5107	1177	0	0	425.374	111.622	0.01	0.01	-1.93011	0
osa-miR166m	UCGGACCAGGCUUCAUUCCCU	523	6	0	0	43.5619	0.569016	0.01	0.01	-6.25846	0
osa-miR166l-5p	GGAUUGUUGUCUGGUUCAAGG	11	353	0	19	0.916216	33.4771	0.01	1.62367	5.19134	7.34311
osa-miR166n-5p	GAAUGACGUCCGGUCUGAAGA	7	401	0	15	0.583046	38.0292	0.01	1.28184	6.02735	7.00208
zma-miR166n-5p	GGAUUGUUGUCUGGCUCGGUG	7	348	0	0	0.583046	33.0029	0.01	0.01	5.82284	0
sof-miR167b	UGAAGCUGCCAGCAUGAUCUG	5	166	17	2733	0.416462	15.7428	1.60082	233.552	5.24036	7.18879
ghr-miR167b	UGAAGCUGCCAGCAUGAUCUA	0	507	0	0	0.01	48.0818	0.01	0.01	12.2313	0
zma-miR167j-3p	GAUCAUGUGGCAGUUUCAUU	0	5924	0	0	0.01	561.808	0.01	0.01	15.7778	0
bna-miR396a	UUCCACAGCUUUCUUGAACUU	4648	21	0	0	387.143	1.99155	0.01	0.01	-7.60283	0
bdi-miR396a	UCCACAGGCUUUCUUGAACUG	1557	307	134	3892	129.686	29.1146	12.6183	332.596	-2.15521	4.72019
zma-miR396c	UUCCACAGGCUUUCUUGAACUG	98081	709	68	513	8169.4	67.2387	6.40329	43.8391	-6.92479	2.77533
osa-miR396g	UCCACAGGCUUUCUUGAACGG	168	33	5	197	13.9931	3.12959	0.47083	16.8349	-2.16067	5.1601
osa-miR396e-3p	AUGGUUCAAGAAAGCCCAUGGAAA	361	4021	0	0	30.0685	381.335	0.01	0.01	3.66473	0
osa-miR396c-3p	GGUCAAGAAAGCUGUGGGAAG	4	2264	0	0	0.333169	214.709	0.01	0.01	9.33191	0
far-miR160	UGCCUGGCUCCCUGUAUGCCA	701	3	0	0	58.3879	0.284508	0.01	0.01	-7.68106	0
vvi-miR160a	UGCCUGGCUCCCUGAAUGCCAUC	62	2	2	156	5.16413	0.189672	0.188332	13.3312	-4.76695	6.14538
ahy-miR160-3p	GCAUGAAGGGAGUCACGCAGG	2	1383	0	0	0.166585	131.158	0.01	0.01	9.62083	0
aly-miR160a-3p	GCGUAUGAGGAGCCAUGCAUA	239	0	0	0	19.9069	0.01	0.01	0.01	-10.9591	0
mdm-miR164f	UGGAGAAGCAGGGCACGUGCA	556	2	0	0	46.3105	0.189672	0.01	0.01	-7.93169	0
sbi-miR164b	UGGAGAAGCAGGGCACGUGCU	183	0	2	16	15.2425	0.01	0.188332	1.3673	-10.5739	2.85998
zma-miR827-5p	UUUGUUGGUGGUCAUUUAACC	343	0	2	10	28.5693	0.01	0.188332	0.854563	-11.4802	2.18191
osa-miR827b	UUAGAUGACCAUCAGCAAACA	3	8	3	2393	0.249877	0.758687	0.282498	204.497	1.60229	9.49962
aly-miR395d-5p	GUUCUCCCGAACACUUCAUUG	136	0	0	0	11.3278	0.01	0.01	0.01	-10.1456	0
osa-miR395i	GUGAAGUGUUUGGGGGAACUC	9	2	77	22	0.749631	0.189672	7.25079	1.88004	-1.98268	-1.94738
vvi-miR394c	UUGGCAUUCUGUCCACCUCCAU	525	0	0	0	43.7285	0.01	0.01	0.01	-12.0944	0
zma-miR393b-3p	AUCAAUGCGAUCCUUUUGGAGG	112	0	0	0	9.32874	0.01	0.01	0.01	-9.86554	0
gma-miR393i	UUCCAAAGGGAUCGCAUUGAUC	115	21	2	310	9.57862	1.99155	0.188332	26.4914	-2.26592	7.1361
mdm-miR393b	UCCAAAGGGAUCGCAUUGAUCU	97	11	13	4800	8.07936	1.0432	1.22416	410.19	-2.95323	8.38836
ath-miR159a	UUUGGAUUGAAGGGAGCUCUA	12442	43	206	15	1036.32	4.07794	19.3982	1.28184	-7.98942	-3.91963
zma-miR159f-5p	GAGCUCCUCUCAUUCCAAUGA	3493	30	0	0	290.94	2.84508	0.01	0.01	-6.67611	0
aly-miR159c-5p	GAGCUCCCUUCCUCCAAAACG	441	45	198	81	36.7319	4.26762	18.6449	6.92196	-3.10553	-1.42953
bdi-miR159	CUUGGAUUGAAGGGAGCUCU	3784	377	0	0	315.178	35.7531	0.01	0.01	-3.14003	0
ath-miR159c	UUUGGAUUGAAGGGAGCUCCU	1024	17	0	0	85.2914	1.61221	0.01	0.01	-5.72529	0
zma-miR159b-5p	GUGCUCCCUUCAAACCAAUAA	25	28487	0	0	2.08231	2701.59	0.01	0.01	10.3414	0
pta-miR159c	CUUGGAUUGAAGGGAGCUCCC	1501	0	0	0	125.022	0.01	0.01	0.01	-13.6099	0
gma-miR159a-5p	GAGCUCCUUGAAGUCCAAUUG	2	17	11	1561	0.166585	1.61221	1.03583	133.397	3.27471	7.0088
gma-miR159e-5p	GAGCUCCUUGAAGUCCAAUU	12	1640	0	0	0.999508	155.531	0.01	0.01	7.28177	0
mdm-miR159b	CUUGGAUUGAAGGGAGCUCC	2	0	26	2	0.166585	0.01	2.44832	0.170913	-4.05818	-3.84046
mdm-miR159c	GAAUUCCUUCUCCUCUCCUUU	0	98	0	0	0.01	9.29392	0.01	0.01	9.86014	0
ppt-miR319c	CUUGGACUGAAGGGAGCUCCC	77	4	2	14	6.41351	0.379344	0.188332	1.19639	-4.07954	2.66733
bra-miR172b-5p	GCAGCACCAUUAAGAUUCACA	60	0	0	0	4.99754	0.01	0.01	0.01	-8.96507	0
bdi-miR172a	AGAAUCUUGAUGAUGCUGCAU	92	29	3	27	7.6629	2.75024	0.282498	2.30732	-1.47833	3.0299
ath-miR5648-5p	UUUGGAAAUAUUUGGCUUGACU	81	27	16	9	6.74668	2.56057	1.50666	0.769107	-1.39771	-0.970096
cre-miR916	CCAAGGUCAUCGGUUCGAUCC	222	84	225	93	18.4909	7.96622	21.1874	7.94743	-1.21485	-1.41464
bna-miR169c	UAGCCAAGGAUGACUUGCCUA	89	42	0	0	7.41302	3.98311	0.01	0.01	-0.896166	0
vvi-miR169d	CAGCCAAGAAUGAUUUGCCGG	54	3	2	67	4.49779	0.284508	0.188332	5.72557	-3.98268	4.92607
gma-miR5368	GGACAGUCUCAGGUAGACA	20063	41022	6162	25120	1671.09	3890.36	580.251	2146.66	1.21911	1.88735
hvu-miR5048b	UAUUUGCAGGUUUUAGGUCUAA	1399	7767	1814	3652	116.526	736.591	170.817	312.086	2.66021	0.869491
osa-miR444b.2	UGCAGUUGUUGUCUCAAGCUU	34	943	0	0	2.83194	89.4303	0.01	0.01	4.9809	0
osa-miR444c.1	UGUUGUCUCAAGCUUGCUGCC	58	253	411	1147	4.83096	23.9935	38.7023	98.0184	2.31226	1.34063
osa-miR444d.3	UUGUGGCUUUCUUGCAAGUUG	70	4	0	2	5.83046	0.379344	0.01	0.170913	-3.94203	4.09519
csi-miR857	UUUUGAAUGUUGAAUGGUGGCUAU	64	0	0	0	5.33071	0.01	0.01	0.01	-9.05818	0
bol-miR171a	UUGAGCCGUGCCAAUAUCACG	66	0	0	0	5.4973	0.01	0.01	0.01	-9.10258	0
sbi-miR171f	AUGAGCCGAACCAAUAUCACU	36	2	26	3	2.99852	0.189672	2.44832	0.256369	-3.98268	-3.2555
vvi-miR3638-5p	UGUGCCUUUUCGCGCUUGUUGCUA	64	0	0	0	5.33071	0.01	0.01	0.01	-9.05818	0
zma-miR168a-5p	UCGCUUGGUGCAGAUCGGGAC	69	5865	19	549	5.74717	556.213	1.78916	46.9155	6.59664	4.71271
sof-miR168b	UCGCUUGGGCAGAUCGGGAC	44	175	26	2577	3.66486	16.5963	2.44832	220.221	2.17903	6.49102
zma-miR168b-3p	CCCGCCUUGCAUCAAGUGAA	2052	66	0	0	170.916	6.25917	0.01	0.01	-4.77117	0
osa-miR168a-3p	GAUCCCGCCUUGCACCAAGUGAAU	23	11092	0	0	1.91572	1051.92	0.01	0.01	9.10092	0
ppt-miR538a	UUGCAUGGAGUCUAUGUCUGGA	627	61	91	72	52.2243	5.78499	8.56911	6.15285	-3.17433	-0.47789
aly-miR829-3p	CAAAUCAAAUCUUCAAGGUAC	0	2	2	178	0.01	0.189672	0.188332	15.2112	4.24543	6.33571
tae-miR1137	UAGUACAAAGUUGAGUCAUC	218	763	361	1992	18.1577	72.3598	33.994	170.229	1.9946	2.32413
osa-miR1318-3p	CAGGUGUCAUCUCCCCUGAAC	14	27	117	417	1.16609	2.56057	11.0174	35.6353	1.13478	1.69352
osa-miR1432	AUCAGGAGAGAUGACACCGAC	122	341	6	191	10.1617	32.339	0.564996	16.3222	1.67014	4.85245
Table S2-4. Differentially expressed conserved miRNAs in Zhengyin 1 plant after dehydration stress ( unique miRNAs without repeated sequence)
miRNAs ID	Sequence	Sequencing frequency				Normalized value（TPM）				Log2	Log2
		C1	T1	C2	T2	C1	T1	C2	T2	(T1/C1)	(T2/C2)
osa-miR395i	GUGAAGUGUUUGGGGGAACUC	9	2	77	22	0.749631	0.189672	7.25079	1.88004	-1.98268	-1.94738
ptc-miR395f	CUGAAGUGUUUGGGGGAACUC	0	0	2794	2	0.01	0.01	263.1	0.170913	0	-10.5881
osa-miR395o	AUGAAGUGUUUGGAGGAACUC	0	0	46	12	0.01	0.01	4.33164	1.02548	0	-2.07862
bdi-miR395f	UGAAGUGUUUGGGGGAACUC	0	0	129	47	0.01	0.01	12.1474	4.01645	0	-1.59666
sbi-miR395k	GUGAAGUGUUUGGAGGAACUC	0	0	64	29	0.01	0.01	6.02663	2.47823	0	-1.28204
cme-miR166h	UCGGACCAGGCUUCAUUCCCC	70	9	4	11	5.83046	0.853523	0.376664	0.940019	-2.77211	1.31941
ptc-miR166p	UCGGACCAGGCUCCAUUCCUU	0	0	0	75	0.01	0.01	0.01	6.40922	0	9.32401
osa-miR166n-5p	GAAUGACGUCCGGUCUGAAGA	7	401	0	15	0.583046	38.0292	0.01	1.28184	6.02735	7.00208
osa-miR166l-5p	GGAUUGUUGUCUGGUUCAAGG	11	353	0	19	0.916216	33.4771	0.01	1.62367	5.19134	7.34311
gma-miR166a-5p	GGAAUGUUGUCUGGCUCGAGG	0	0	0	27437	0.01	0.01	0.01	2344.66	0	17.839
zma-miR166h-5p	GGAAUGACGUCCGGUCCGAAC	0	0	37	2	0.01	0.01	3.48415	0.170913	0	-4.34947
sof-miR167b	UGAAGCUGCCAGCAUGAUCUG	5	166	17	2733	0.416462	15.7428	1.60082	233.552	5.24036	7.18879
zma-miR167h-3p	GAUCAUGUUGCAGCUUCAC	0	0	1021	4	0.01	0.01	96.1436	0.341825	0	-8.13579
osa-miR167e-3p	AGAUCAUGUUGCAGCUUCACU	0	0	61	4	0.01	0.01	5.74413	0.341825	0	-4.07076
aly-miR167d-3p	AGGUCAUCCUGCAGCUUCAGU	0	0	53	30	0.01	0.01	4.9908	2.56369	0	-0.961051
osa-miR167h-3p	AGGUCAUGCUGUAGUUUCAUC	0	0	2	18262	0.01	0.01	0.188332	1560.6	0	13.0165
sbi-miR164b	UGGAGAAGCAGGGCACGUGCU	183	0	2	16	15.2425	0.01	0.188332	1.3673	-10.5739	2.85998
zma-miR164g-3p	CACGUGCUCCCCUUCUCCACC	0	0	0	2333	0.01	0.01	0.01	199.37	0	14.2832
zma-miR164f-3p	CACGUGCGCUCCUUCUCCAAC	0	0	34	3	0.01	0.01	3.20165	0.256369	0	-3.64252
vvi-miR396d	UUCCACAGCUUUCUUGAACUG	0	0	0	2988	0.01	0.01	0.01	255.343	0	14.6402
bdi-miR396a	UCCACAGGCUUUCUUGAACUG	1557	307	134	3892	129.686	29.1146	12.6183	332.596	-2.15521	4.72019
osa-miR396g	UCCACAGGCUUUCUUGAACGG	168	33	5	197	13.9931	3.12959	0.47083	16.8349	-2.16067	5.1601
zma-miR396c	UUCCACAGGCUUUCUUGAACUG	98081	709	68	513	8169.4	67.2387	6.40329	43.8391	-6.92479	2.77533
gma-miR396h	UCCACAGCUUUCUUGAACUG	0	0	317	0	0.01	0.01	29.8506	0.01	0	-11.5435
gma-miR396d	AAGAAAGCUGUGGGAGAAUAUGGC	0	0	152	0	0.01	0.01	14.3132	0.01	0	-10.4831
mdm-miR159b	CUUGGAUUGAAGGGAGCUCC	2	0	26	2	0.166585	0.01	2.44832	0.170913	-4.05818	-3.84046
ath-miR159a	UUUGGAUUGAAGGGAGCUCUA	12442	43	206	15	1036.32	4.07794	19.3982	1.28184	-7.98942	-3.91963
far-miR159	UUUGGAUUGAAGGGAGCUCUG	0	0	14342	96	0.01	0.01	1350.53	8.2038	0	-7.36302
sof-miR159c	CUUGGAUUGAAGGGAGCUCCU	0	0	620	2	0.01	0.01	58.383	0.170913	0	-8.41615
osa-miR159f	CUUGGAUUGAAGGGAGCUCUA	0	0	15041	1009	0.01	0.01	1416.35	86.2254	0	-4.03792
pta-miR159a	UUGGAUUGAAGGGAGCUCCA	0	0	1748	2	0.01	0.01	164.602	0.170913	0	-9.91151
zma-miR159h-3p	UUUGGAGUGAAGGGAGCUCUG	0	0	81	18	0.01	0.01	7.62745	1.53821	0	-2.30995
aly-miR159c-5p	GAGCUCCCUUCCUCCAAAACG	441	45	198	81	36.7319	4.26762	18.6449	6.92196	-3.10553	-1.42953
gma-miR159a-5p	GAGCUCCUUGAAGUCCAAUUG	2	17	11	1561	0.166585	1.61221	1.03583	133.397	3.27471	7.0088
zma-miR159c-5p	GAGCUCCCUUCGAUCCAAUCC	0	0	2	2243	0.01	0.01	0.188332	191.678	0	9.99119
osa-miR159a.2	UUGCAUGCCCCAGGAGCUGCA	60	29	5	18003	4.99754	2.75024	0.47083	1538.47	-0.86166	11.674
ahy-miR160-5p	UGCCUGGCUCCCUGAAUGCCA	0	0	0	1042	0.01	0.01	0.01	89.0455	0	13.1203
vvi-miR160a	UGCCUGGCUCCCUGAAUGCCAUC	62	2	2	156	5.16413	0.189672	0.188332	13.3312	-4.76695	6.14538
osa-miR160f-3p	GCAUUGAGGGAGUCAUGCAGG	0	0	5	2067	0.01	0.01	0.47083	176.638	0	8.55137
bdi-miR393b	UCCAAAGGGAUCGCAUUGAUC	0	0	65	214	0.01	0.01	6.1208	18.2876	0	1.57908
mdm-miR393b	UCCAAAGGGAUCGCAUUGAUCU	97	11	13	4800	8.07936	1.0432	1.22416	410.19	-2.95323	8.38836
gma-miR393i	UUCCAAAGGGAUCGCAUUGAUC	115	21	2	310	9.57862	1.99155	0.188332	26.4914	-2.26592	7.1361
ghr-miR394a	UUGGCAUUCUGUCCACCUCC	0	0	20	970	0.01	0.01	1.88332	82.8926	0	5.45989
zma-miR394b-3p	AGGUGGGCAUACUGCCAAUG	0	0	24	5	0.01	0.01	2.25999	0.427281	0	-2.40306
bdi-miR171c	UGAUUGAGCCGUGCCAAUAUC	0	0	140	0	0.01	0.01	13.1833	0.01	0	-10.3645
sbi-miR171j	UGAUUGAGCCGCGCCAAUAUC	0	0	78	2	0.01	0.01	7.34495	0.170913	0	-5.42542
zma-miR171h-5p	UGGUAUUGUUUCGGCUCAUGU	0	0	52	2	0.01	0.01	4.89664	0.170913	0	-4.84046
sbi-miR171f	AUGAGCCGAACCAAUAUCACU	36	2	26	3	2.99852	0.189672	2.44832	0.256369	-3.98268	-3.2555
osa-miR1433	UGGCAAGUCUCCUCGGCUACC	0	0	110	3	0.01	0.01	10.3583	0.256369	0	-5.33642
gma-miR4350	UCAAAUGAUUUUGUGUCGUUGG	0	0	98	0	0.01	0.01	9.22828	0.01	0	-9.84992
osa-miR169b	CAGCCAAGGAUGACUUGCCGG	0	0	23	127	0.01	0.01	2.16582	10.8529	0	2.3251
bdi-miR169e	UAGCCAAGGAUGACUUGCCUG	0	0	5	36	0.01	0.01	0.47083	3.07643	0	2.70798
ath-miR169a	CAGCCAAGGAUGACUUGCCGA	0	0	8	28	0.01	0.01	0.753329	2.39278	0	1.66733
bdi-miR169b	UAGCCAAGGAUGACUUGCCGG	0	0	6	28	0.01	0.01	0.564996	2.39278	0	2.08237
vvi-miR169d	CAGCCAAGAAUGAUUUGCCGG	54	3	2	67	4.49779	0.284508	0.188332	5.72557	-3.98268	4.92607
zma-miR169o-3p	GGCAGGUCUUCUUGGCUAGC	0	0	76	0	0.01	0.01	7.15662	0.01	0	-9.48314
aly-miR169m-3p	GGCAGUCUUCUUGGCUAUC	0	0	42	0	0.01	0.01	3.95498	0.01	0	-8.62752
mtr-miR172c-5p	GUAGCAUCAUCAAGAUUCACA	0	0	76	0	0.01	0.01	7.15662	0.01	0	-9.48314
bdi-miR172a	AGAAUCUUGAUGAUGCUGCAU	92	29	3	27	7.6629	2.75024	0.282498	2.30732	-1.47833	3.0299
osa-miR1862b	ACGAGGUUGGUUUAUUUUGGGACG	19	9	50	10	1.58255	0.853523	4.7083	0.854563	-0.890753	-2.46195
mtr-miR2680e	UCCUCGGUACCUAUGUUGAU	0	0	46	0	0.01	0.01	4.33164	0.01	0	-8.75877
hvu-miR6213	ACAGAUUGCUACAGACUGGUC	0	0	36	3	0.01	0.01	3.38998	0.256369	0	-3.72498
mdm-miR156f	UGACAGAAGAGAGUGAGCAC	0	0	64	705	0.01	0.01	6.02663	60.2467	0	3.32146
mdm-miR156h	UGACAGAAGAGAGUGAGCAC	5	5	6	1048	0.416462	0.47418	0.564996	89.5582	0.18725	7.30844
gma-miR156k	UUGACAGAAGAGAGUGAGCAC	3	18	2	60788	0.249877	1.70705	0.188332	5194.72	2.77221	14.7515
zma-miR156d-3p	GCUCACUUCUCUUUCUGUCAGC	0	0	640	49	0.01	0.01	60.2663	4.18736	0	-3.84724
sbi-miR399h	UGCCAAAGGAGAAUUGCCCUG	0	0	36	0	0.01	0.01	3.38998	0.01	0	-8.40513
ptc-miR319d	UUGGACUGAAGGGAGCUCCC	0	0	2	42	0.01	0.01	0.188332	3.58916	0	4.2523
sbi-miR319b	UUGGACUGAAGGGUGCUCCC	0	0	25	7	0.01	0.01	2.35415	0.598194	0	-1.97652
osa-miR319a-3p	ACUGGAUGACGCGGGAGCUAA	100	65	84	45	8.32924	6.16433	7.90995	3.84553	-0.434239	-1.04049
ppt-miR319c	CUUGGACUGAAGGGAGCUCCC	77	4	2	14	6.41351	0.379344	0.188332	1.19639	-4.07954	2.66733
aly-miR857-5p	AAACUUUCACCAUACAAAAUA	0	0	27	6	0.01	0.01	2.54248	0.512738	0	-2.30995
aly-miR402-3p	ACAGAGUUCCGUAGACCACGG	0	0	23	3	0.01	0.01	2.16582	0.256369	0	-3.07862
zma-miR408b-5p	CAGGGACGAGGCAGAGCAUGG	0	0	24	0	0.01	0.01	2.25999	0.01	0	-7.82017
bdi-miR437	GAACUUAGAGAAGUUUGACUU	0	0	24	7	0.01	0.01	2.25999	0.598194	0	-1.91763
ssp-miR1128	UACUACUCCCUCCGUCCCAAA	8	8	23	10	0.666339	0.758687	2.16582	0.854563	0.18725	-1.34165
mtr-miR2609a	UGGAAGUAAUAGGUUCUCACU	0	0	22	0	0.01	0.01	2.07165	0.01	0	-7.69464
osa-miR827b	UUAGAUGACCAUCAGCAAACA	3	8	3	2393	0.249877	0.758687	0.282498	204.497	1.60229	9.49962
zma-miR827-5p	UUUGUUGGUGGUCAUUUAACC	343	0	2	10	28.5693	0.01	0.188332	0.854563	-11.4802	2.18191
bdi-miR397a	UCAUUGAGUGCAGCGUUGAUG	0	0	60	2632	0.01	0.01	5.64996	224.921	0	5.31503
hvu-miR397	CCGUUGAGUGCAGCGUUGAUG	0	0	9	872	0.01	0.01	0.847495	74.5179	0	6.45824
zma-miR528b-3p	CCUGUGCCUGCCUCUUCCAUU	4	2	4	2191	0.333169	0.189672	0.376664	187.235	-0.81275	8.95735
sbi-miR528	UGGAAGGGGCAUGCAGAGGAG	0	0	92	21	0.01	0.01	8.66328	1.79458	0	-2.27127
aly-miR829-3p	CAAAUCAAAUCUUCAAGGUAC	0	2	2	178	0.01	0.189672	0.188332	15.2112	4.24543	6.33571
tae-miR1137	UAGUACAAAGUUGAGUCAUC	218	763	361	1992	18.1577	72.3598	33.994	170.229	1.9946	2.32413
osa-miR1318-3p	CAGGUGUCAUCUCCCCUGAAC	14	27	117	417	1.16609	2.56057	11.0174	35.6353	1.13478	1.69352
osa-miR1432	AUCAGGAGAGAUGACACCGAC	122	341	6	191	10.1617	32.339	0.564996	16.3222	1.67014	4.85245
zma-miR168a-5p	UCGCUUGGUGCAGAUCGGGAC	69	5865	19	549	5.74717	556.213	1.78916	46.9155	6.59664	4.71271
sof-miR168b	UCGCUUGGGCAGAUCGGGAC	44	175	26	2577	3.66486	16.5963	2.44832	220.221	2.17903	6.49102
zma-miR168a-3p	CCCGCCUUGCACCAAGUGAA	0	0	11	67	0.01	0.01	1.03583	5.72557	0	2.46664
tae-miR398	UGUGUUCUCAGGUCGCCCCCG	20	32	564	5306	1.66585	3.03475	53.1097	453.431	0.865321	3.09384
zma-miR398a-5p	GGGGCGAACUGAGAACACAUG	0	0	60	2578	0.01	0.01	5.64996	220.306	0	5.28513
osa-miR444d.3	UUGUGGCUUUCUUGCAAGUUG	70	4	0	2	5.83046	0.379344	0.01	0.170913	-3.94203	4.09519
tae-miR444a	UUGCUGCCUCAAGCUUGCUGC	0	0	16	55	0.01	0.01	1.50666	4.7001	0	1.64134
osa-miR444c.1	UGUUGUCUCAAGCUUGCUGCC	58	253	411	1147	4.83096	23.9935	38.7023	98.0184	2.31226	1.34063
cre-miR916	CCAAGGUCAUCGGUUCGAUCC	222	84	225	93	18.4909	7.96622	21.1874	7.94743	-1.21485	-1.41464
zma-miR390b-3p	CGCUAUCUAUCCUGAGCUCCA	0	0	162	66	0.01	0.01	15.2549	5.64012	0	-1.43548
pta-miR1310	GGCAUCGGGGGCGUAACGCCCCU	881	801	1045	412	73.3806	75.9636	98.4036	35.208	0.0499097	-1.48281
osa-miR1878	ACUUAAUCUGGACACUAUAAAAGA	0	0	121	48	0.01	0.01	11.3941	4.1019	0	-1.47392
bdi-miR5059	CGGCCUGGGCAGCACCACCA	93	75	191	91	7.74619	7.11269	17.9857	7.77652	-0.123091	-1.20966
ppt-miR894	CGUUUCACGUCGGGUUCACC	0	0	1082	2899	0.01	0.01	101.888	247.738	0	1.28183
peu-miR2911	GGCCGGGGGACGGGCUGGGA	4126	6767	3422	10120	343.664	641.755	322.236	864.818	0.901022	1.42428
gma-miR5368	GGACAGUCUCAGGUAGACA	20063	41022	6162	25120	1671.09	3890.36	580.251	2146.66	1.21911	1.88735

## Sheet: common miRNAs
Table S2-5. Differentially expressed common miRNAs in both wheat genotypes after dehydration stress
miRNAs ID	Sequence	Normalized value（TPM）				Log2	Log2
		C1	T1	C2	T2	(T1/C1)	(T2/C2)
gma-miR156k	UUGACAGAAGAGAGUGAGCAC	0.249877	1.70705	0.188332	5194.72	2.77221	14.7515
mdm-miR156h	UGACAGAAGAGAGUGAGCAC	0.416462	0.47418	0.564996	89.5582	0.18725	7.30844
cme-miR166h	UCGGACCAGGCUUCAUUCCCC	5.83046	0.853523	0.376664	0.940019	-2.77211	1.31941
osa-miR166l-5p	GGAUUGUUGUCUGGUUCAAGG	0.916216	33.4771	0.01	1.62367	5.19134	7.34311
osa-miR166n-5p	GAAUGACGUCCGGUCUGAAGA	0.583046	38.0292	0.01	1.28184	6.02735	7.00208
sof-miR167b	UGAAGCUGCCAGCAUGAUCUG	0.416462	15.7428	1.60082	233.552	5.24036	7.18879
bdi-miR396a	UCCACAGGCUUUCUUGAACUG	129.686	29.1146	12.6183	332.596	-2.15521	4.72019
zma-miR396c	UUCCACAGGCUUUCUUGAACUG	8169.4	67.2387	6.40329	43.8391	-6.92479	2.77533
osa-miR396g	UCCACAGGCUUUCUUGAACGG	13.9931	3.12959	0.47083	16.8349	-2.16067	5.1601
vvi-miR160a	UGCCUGGCUCCCUGAAUGCCAUC	5.16413	0.189672	0.188332	13.3312	-4.76695	6.14538
sbi-miR164b	UGGAGAAGCAGGGCACGUGCU	15.2425	0.01	0.188332	1.3673	-10.5739	2.85998
zma-miR827-5p	UUUGUUGGUGGUCAUUUAACC	28.5693	0.01	0.188332	0.854563	-11.4802	2.18191
osa-miR827b	UUAGAUGACCAUCAGCAAACA	0.249877	0.758687	0.282498	204.497	1.60229	9.49962
osa-miR395i	GUGAAGUGUUUGGGGGAACUC	0.749631	0.189672	7.25079	1.88004	-1.98268	-1.94738
gma-miR393i	UUCCAAAGGGAUCGCAUUGAUC	9.57862	1.99155	0.188332	26.4914	-2.26592	7.1361
mdm-miR393b	UCCAAAGGGAUCGCAUUGAUCU	8.07936	1.0432	1.22416	410.19	-2.95323	8.38836
ath-miR159a	UUUGGAUUGAAGGGAGCUCUA	1036.32	4.07794	19.3982	1.28184	-7.98942	-3.91963
aly-miR159c-5p	GAGCUCCCUUCCUCCAAAACG	36.7319	4.26762	18.6449	6.92196	-3.10553	-1.42953
gma-miR159a-5p	GAGCUCCUUGAAGUCCAAUUG	0.166585	1.61221	1.03583	133.397	3.27471	7.0088
mdm-miR159b	CUUGGAUUGAAGGGAGCUCC	0.166585	0.01	2.44832	0.170913	-4.05818	-3.84046
osa-miR159a.2	UUGCAUGCCCCAGGAGCUGCA	4.99754	2.75024	0.47083	1538.47	-0.86166	11.674
osa-miR319a-3p	ACUGGAUGACGCGGGAGCUAA	8.32924	6.16433	7.90995	3.84553	-0.434239	-1.04049
ppt-miR319c	CUUGGACUGAAGGGAGCUCCC	6.41351	0.379344	0.188332	1.19639	-4.07954	2.66733
tae-miR398	UGUGUUCUCAGGUCGCCCCCG	1.66585	3.03475	53.1097	453.431	0.865321	3.09384
bdi-miR172a	AGAAUCUUGAUGAUGCUGCAU	7.6629	2.75024	0.282498	2.30732	-1.47833	3.0299
ath-miR5648-5p	UUUGGAAAUAUUUGGCUUGACU	6.74668	2.56057	1.50666	0.769107	-1.39771	-0.970096
cre-miR916	CCAAGGUCAUCGGUUCGAUCC	18.4909	7.96622	21.1874	7.94743	-1.21485	-1.41464
vvi-miR169d	CAGCCAAGAAUGAUUUGCCGG	4.49779	0.284508	0.188332	5.72557	-3.98268	4.92607
zma-miR528b-3p	CCUGUGCCUGCCUCUUCCAUU	0.333169	0.189672	0.376664	187.235	-0.81275	8.95735
osa-miR1862b	ACGAGGUUGGUUUAUUUUGGGACG	1.58255	0.853523	4.7083	0.854563	-0.890753	-2.46195
gma-miR5368	GGACAGUCUCAGGUAGACA	1671.09	3890.36	580.251	2146.66	1.21911	1.88735
hvu-miR5048b	UAUUUGCAGGUUUUAGGUCUAA	116.526	736.591	170.817	312.086	2.66021	0.869491
bdi-miR5059	CGGCCUGGGCAGCACCACCA	7.74619	7.11269	17.9857	7.77652	-0.123091	-1.20966
osa-miR444c.1	UGUUGUCUCAAGCUUGCUGCC	4.83096	23.9935	38.7023	98.0184	2.31226	1.34063
osa-miR444d.3	UUGUGGCUUUCUUGCAAGUUG	5.83046	0.379344	0.01	0.170913	-3.94203	4.09519
sbi-miR171f	AUGAGCCGAACCAAUAUCACU	2.99852	0.189672	2.44832	0.256369	-3.98268	-3.2555
zma-miR168a-5p	UCGCUUGGUGCAGAUCGGGAC	5.74717	556.213	1.78916	46.9155	6.59664	4.71271
sof-miR168b	UCGCUUGGGCAGAUCGGGAC	3.66486	16.5963	2.44832	220.221	2.17903	6.49102
ppt-miR538a	UUGCAUGGAGUCUAUGUCUGGA	52.2243	5.78499	8.56911	6.15285	-3.17433	-0.47789
aly-miR829-3p	CAAAUCAAAUCUUCAAGGUAC	0.01	0.189672	0.188332	15.2112	4.24543	6.33571
ssp-miR1128	UACUACUCCCUCCGUCCCAAA	0.666339	0.758687	2.16582	0.854563	0.18725	-1.34165
tae-miR1137	UAGUACAAAGUUGAGUCAUC	18.1577	72.3598	33.994	170.229	1.9946	2.32413
pta-miR1310	GGCAUCGGGGGCGUAACGCCCCU	73.3806	75.9636	98.4036	35.208	0.0499097	-1.48281
osa-miR1318-3p	CAGGUGUCAUCUCCCCUGAAC	1.16609	2.56057	11.0174	35.6353	1.13478	1.69352
osa-miR1432	AUCAGGAGAGAUGACACCGAC	10.1617	32.339	0.564996	16.3222	1.67014	4.85245
peu-miR2911	GGCCGGGGGACGGGCUGGGA	343.664	641.755	322.236	864.818	0.901022	1.42428
