# Supplementary material for: Identification and comparative analysis of differentially expressed miRNAs in leaves of two wheat (Triticum aestivum L.) genotypes during dehydration stress
Source: BMC Plant Biol. 2015 Jan 27;15:21. doi: 10.1186/s12870-015-0413-9 (PMC4312605; doi:10.1186/s12870-015-0413-9)
Supplement: Additional file 3: Table S3. — Differentially expressed novel miRNAs in two wheat genotypes after dehydration stress. [file 12870_2015_413_MOESM3_ESM.xls]

## Sheet: All novel miRNAs
Table S3-1. All novel miRNAs in both two wheat genotypes
novel miRNAs ID	Sequences	Sequencing frequency				Normalized value（TPM）				log2	log2	Precursor sequences
		C1	T1	C2	T2	C1	T1	C2	T2	（T1/C1）	（T2/C2）
wheat-miR-201	AUUGGGCCAUACGGGAAUAGA	1	1	0	8	0.0832924	0.0948359	0.01	0.68365	0.18725	6.09519	GGGGAGUAUAUGGGCCUUAUUGGGCCAUACGGGAAUAGAGGAGAGAGGCCAAAAGGAAGGAGGCGCCCCCUCCUCUGGUCCGAAUUGGACAAGGGGUGCAGCCCACUUUUC
wheat-miR-202	GCCUUGAAGACUUUGGCCAUGU	545	1637	497	1135	45.3943	155.246	46.8005	96.9929	1.77398	1.05135	CAUGGCCAAGGUCUCUUGAGGCUUGGCCUUGAAGACUUUGGCCAUGUCCAUGGUGGCCAUGGCAUCUUGGGAAGCGAAGUUGCAGAUCGAGAUCGAGAUGGCUAAUGUUG
wheat-miR-203	ACUUGUGUGUCUAUGGGGUGCC	0	0	1	1	0.01	0.01	0.0941661	0.0854563	0	-0.140021	GGGCACCGCACACGGCUAAGAGAUCAAUGAUAAACUUGUGUGUCUAUGGGGUGCCCCCUGGCCACAUAUAUAAACGAUGGAGGGAGGAGGAGGCCGGCCCUCAUAGGGCGCGC
wheat-miR-204	UUAUAUUUUGAUACAGAGGA	4	5	1	8	0.333169	0.47418	0.0941661	0.68365	0.509178	2.85998	UCGUGGAUUACUACCUCUAUCAAAAUAUAAGAUGUUUUUGCACUUUAAAUUGAACUGCAAAAACGUCUUAUAUUUUGAUACAGAGGAGUACUUGUUACUAUAAGCACUAUG
wheat-miR-205	ACAAUUAUCGUCAUAGAAGUGUCA	0	4	0	6	0.01	0.379344	0.01	0.512738	5.24543	5.68015	AGGAGCCUGCCACAUCUAUGAUGAUACCGGGUUUUGUCACAAUUAUCGUCAUAGAAGUGUCAUAAGCAUGACAGAAAAAAAUUCGUCCGGUCCAAAAUGUCACGUAUGUG
wheat-miR-206	UCCGUCCCAUAAUAUAAGAGC	26	66	29	281	2.1656	6.25917	2.73082	24.0132	1.5312	3.13642	ACUCCCUCCGUCCCAUAAUAUAAGAGCCUUUUGGACACUACACUAGUGUAAAAAUGCUCUUAUAUUAUGGGACAGAGGGAGUAUAACAGUGCACCAUUACGAUGUUCCAAAUUA
wheat-miR-207	UUUGGAUCACGACGAGUACGAC	0	3	0	8	0.01	0.284508	0.01	0.68365	4.8304	6.09519	GCGGAGGUGUCGUCCGUUCGGCACUAGGAUCUUCGGUGAUUUGGAUCACGACGAGUACGACUCCCUCAACCCCGUUCUAUUGAUCGCUUCCGCUCGUGAUCUACAAGGGUAUGU
wheat-miR-208	AUAGAACUUGGCUUGUAUAUUCC	2	6	10	30	0.166585	0.569016	0.941661	2.56369	1.77221	1.44494	UCAAAGUAGCACCAUGUUUUUCAUAUAGAGAAUCUCCUAUGCUUUCACUUUCAUACAACUAGUGGGAAUUUUUCAUUAUAGAACUUGGCUUGUAUAUUCCAGUGAUGCUU
wheat-miR-209	GUUCAUGAACCGGGACUAAAGGCC	6	31	14	94	0.499754	2.93991	1.31833	8.03289	2.55648	2.60721	CACGUGGAGGACCAUCUUUCCCGGUUCGUGUUUGAACCGGGACUAAAGGGGGGAGGUAUUAGUAACGACCCAUUAAUCCCGGUUCAUGAACCGGGACUAAAGGCCCUUACG
wheat-miR-210	UGCAGUCCUCGAUGUCGUAG	122	548	270	1302	10.1617	51.9701	25.4248	111.264	2.35454	2.12968	UUAACGAAACCACGGCAUAGAGGCACUGCAAACAUCCGAGAUGAGCAAAAUUAAGCUUGUCCCAAGUUUGCAGUCCUCGAUGUCGUAGUUUUGUUUUUUCCAUCUAUU
wheat-miR-211	ACGGCACCACAUACGAUGUAGAUA	2	2	3	11	0.166585	0.189672	0.282498	0.940019	0.18725	1.73445	CCGUCCUACUCCCUCCGGUACACGGCACCACAUACGAUGUAGAUAGACAUAUUUUAAACUGUAGAUUUAUUUAUUUUCAUCGAUAUGUAAUUCAUGUUGGAGUCUGUAAAAUGA
wheat-miR-212	UCUGUAAAGAAAUAUAAGAGC	18	17	19	41	1.49926	1.61221	1.78916	3.50371	0.104787	0.969604	AGCUAGCUGGGAUUGUUAUAACAUCUACCCCUCUGUAAAGAAAUAUAAGAGCGUAUCUAAACGCUCUUAUAUUUCUCUGUAGAGGAAGUAGAUGAUACCCCAUGCAUUGCU
wheat-miR-213	UACCCAAGGACAUCUCUAGAAGA	0	2	0	3	0.01	0.189672	0.01	0.256369	4.24543	4.68015	UGCGUGCGACCAUGGACCUCGUGGGUCCUGAUGAAGCUAUGUACCUAGGGUAGGUCACGGACCUGUCCAAGCUACCCUACCCAAGGACAUCUCUAGAAGAAACCACCUGUGA
wheat-miR-214	CCCCUACCUGGCGUGCCA	3	9	3	17	0.249877	0.853523	0.282498	1.45276	1.77221	2.36248	GCCUGACGCUCUGCAUGGGCCCGGCGAGCAUUAGCCAUGGAUGCGGCAGAGUAGUGGUGUGUCGAUUGAUGGAAGAAAGGCUUCAGCGCACCCCUACCUGGCGUGCCAAAUG
wheat-miR-215	GGUGAUCAUGAGGAGUAGA	6	5	3	13	0.499754	0.47418	0.282498	1.11093	-0.0757849	1.97546	CCAUGCUCCUGUGCGCGAUGAUCCUCGACAAUCGUCACGACGCUGCUGCUCGGGUGUUGGCUCUCCGCGGUGGUGGUGAUCAUGAGGAGUAGAUGGGGUGUGCCGGGU
wheat-miR-216	AUAUAAGAACGUUUUUGGCACU	204	650	68	932	16.9916	61.6433	6.40329	79.6453	1.85912	3.6367	ACUCCAUGUGUCCCAUAAUAUAAGAACGUUUUUGGCACUACACUAGUGUCAAAAACGUUCUUAUAUUAUGGGACGGAGGGAGUACGAAGAAAGAGAUAGAGAGGAGUAAAAAAA
wheat-miR-217	GUCCGGACAGCUGUGGUAGUGUU	7	38	6	29	0.583046	3.60376	0.564996	2.47823	2.62782	2.133	UAUUAAAAAUAUGAAUUGACUUUGCAUUACCCGGACAGCGCUACCGCCGCUGCCCAGACAGUGUUACACUGUCCGGACAGCUGUGGUAGUGUUACCUGAGUAUUGCAAACUCA
wheat-miR-218	UAGCAGACGGCAAAGAAAGUGGCC	0	0	1	8	0.01	0.01	0.0941661	0.68365	0	2.85998	GCGAGAGGCAGCUAACGACCACUUUCUUUGCCGUCCACUAGCUGACGGCAAAGAAACUUUGCCGUCUGCUAGCAGACGGCAAAGAAAGUGGCCAAACAAACGUCCGUUAGC
wheat-miR-219	AAACUGGAUCAAACACUUGGCAUU	0	4	2	14	0.01	0.379344	0.188332	1.19639	5.24543	2.66733	UUUUUCGGCCCGGUUUCCCUUAUAAACGGGGUCAACCUGUUAAGGUUUUCGAUCCGGUUUUCCUUAUAAACUGGAUCAAACACUUGGCAUUUUGGCCACUUUGAGCAAUAUAUU
wheat-miR-220	UUCUUAUAUUGUGGGAUAGAG	3	15	10	20	0.249877	1.42254	0.941661	1.70913	2.50918	0.859979	UACUCCAUCCAUCCCACAAUAUAAGAACGUUUUUAAGCUAAAACAUUUUGAAAAACGUUCUUAUAUUGUGGGAUAGAGGGAGUAGCAAAGCUUAAUAGGUAUGGAAUGGUUA
wheat-miR-221	UCUGUAAACUAAUAUAAGAGC	74	225	156	235	6.16363	21.3381	14.6899	20.0822	1.79158	0.451094	UUUUGCUAACCAAGGUGUAUUCAAGUUCGAGCAAGCUUACUACUCCCUCUGUAAACUAAUAUAAGAGCGUUUAGAACACUACUCUUUAGUUUACAGAGGGAGUAGAAAACACUA
wheat-miR-222	UGAGCCGAACCAAUAUCACUC	73	252	48	129	6.08034	23.8987	4.51997	11.0239	1.9747	1.28624	GAAAGAAGAAGACGACAUGCUGGUAUUGUUUCGGCUCAUGUCCUCGUCGAGCACAUCGUCGGAUGAGAUGUGAGCCGAACCAAUAUCACUCAUGUAUUCUUCCUUCAGA
wheat-miR-223	UGGGCACAACCCACCAGGGCG	2	3	0	0	0.166585	0.284508	0.01	0.01	0.772212	0	AAAGAGGCGGUUCAAGGGGCACCCGAGGUGGGCACAACCCACCAGGGCGCGCGUGGGCCUCCAAGCGCGCCCUGGUGGGUUGUGCUCCCCUCGGAGCACCCCCAGGUGCUUUCC
wheat-miR-224	CUCCGUUCCAAAAUAGAUGAC	24	97	21	283	1.99902	9.19908	1.97749	24.1841	2.2022	3.61232	UAAAAGAUACUCCCUCCGUUCCAAAAUAGAUGACACAACUUUGCACUAAAGUUAGUGCAAAGUUGGGUCAUAUAUUUUGGAACGGAGGGAGUAAGAAUCGAAACAUAACGGGA
wheat-miR-225	AGGGAUGGAGCGCAGAUU	214	97	32	62	17.8246	9.19908	3.01331	5.29829	-0.954305	0.814175	ACCUUGUCGUCCUUGCGGAUAGGGAUGGAGCGCAGAUUGCACUUGUGAUGCAGCUCCGAGGAGAGCAUUAUAGUCGACCUACACCUCGUCAUCCUUGCGGAUAGGGAUG
wheat-miR-226	AUGAUACGUCGACACGUGGCACGG	1	12	2	14	0.0832924	1.13803	0.188332	1.19639	3.77221	2.66733	AUCAUUGGCUGGAGGAAACGCGUGUUGGCUCAUCAUUGGGACAGAUGUCAUCCACUCACUGGACAGAAGGCGUCUAUGAUACGUCGACACGUGGCACGGCCCAAC
wheat-miR-227	UCUUCUAUAGAAAUAGGCACCA	3	12	3	12	0.249877	1.13803	0.282498	1.02548	2.18725	1.85998	CUUAUAGAAAUAAACCAGGCUUUUCCUAAGCACAAGUGCUUAUUUGUACAGGGUCGACGCAUAACUAGGCCUCUCUUCUAUAGAAAUAGGCACCAGUGCUUCAGGAAAACCC
wheat-miR-228	AGGACCUUAGGUAGGACGUAUAG	0	0	1	2	0.01	0.01	0.0941661	0.170913	0	0.859979	AAGGACCUUAGGUAGGACGUAUAGGUCAGGCCUAUUACCCUACCCUAGGUCUAUGUCCUCAUCAGUGUUUGACGAAAUGACGCGGGUACUGAAAAUUUUACUACGCGGGAGUCA
wheat-miR-229	UUCCUCGUCGGAAUCCGGAACCU	0	0	0	1	0.01	0.01	0.01	0.0854563	0	3.09519	UCCCAUGCCCUACUUUUCCUCGUCGGAAUCCGGAACCUUCACGGUGGUGGUGGUGGACGUGAUAUCGAUGAUGGAUCCGUCCUGCUACCUCGCACAGUGGGCACACCGAGCCAU
wheat-miR-230	CCAUGAUGAGGUCGUUCAACC	18	131	42	54	1.49926	12.4235	3.95498	4.61464	3.05075	0.222549	CCGGUUGAACGAGCUCACCAUGUGGACCGCCUCUUCCUCGACAAGUGCCAGGGAGAUCUGCUCGUGCCAUGAUGAGGUCGUUCAACCAGCAAAACGGCGGCGGUCGUCGU
wheat-miR-231	UUCCAAAGGGAUCGCAUUGAU	436	1212	733	4025	36.3155	114.941	69.0237	343.962	1.66224	2.31708	AAGCUAGUGGAGGAUUCCAAAGGGAUCGCAUUGAUCGAUCUCUCCGUCAUCGGCGUGCAAGGUCGAUGGAUCAGUGCAAUCCCUCUGGAAUUCUCCGCUCGCCUCCGCCUC
wheat-miR-232	UCCGUCCGAAAAUACUUGUCA	15	81	13	133	1.24939	7.68171	1.22416	11.3657	2.62021	3.21482	CUAAUAUAUAAAAUAAACGCACAUUGUAUUUUCCCACUGUACGUCAUUUUGCAUUCCCUCCGUCCGUCCGAAAAUACUUGUCAUCAAAAUUAAUAAAAGGAAAUGUAUUUCUG
wheat-miR-233	UCCGUAAACUAAUAUAAGAGC	29	85	13	35	2.41548	8.06105	1.22416	2.99097	1.73866	1.28882	CGGUAACUAGUGCAACCUGGUUGUUCUCUGUGAAAAAAAAGUACCUCCAAAGUGGUACUUCCUCCGUAAACUAAUAUAAGAGCGUUCUUAUAUUAGUUUAUGGAGGAAG
wheat-miR-234	GAUCUUGAUCGUACACAUUUGCGU	2	13	13	12	0.166585	1.23287	1.22416	1.02548	2.88769	-0.255498	CUUCCGGUGAGCCCCUGAUCUUGAUCGUACACAUUUGCGUGUAUGAUUAGUGUACGGUCAAAUUAGGGGCGCCACAGUUAGAGUACAGUUUUUCCGUUCGGCAACCCCG
wheat-miR-235	CCUCUGUAAACUAAUAUAAGA	7	8	9	14	0.583046	0.758687	0.847495	1.19639	0.379895	0.497409	GGUGAUAUAGAUUGUAUUGUAACUUCAAAACUACUACCUCUGUAAACUAAUAUAAGACUUUUUAGUGAUCUAAAAAGUCUUAUAUUAGUUUACCUCUAAAGUAGUGAUC
wheat-miR-236	UAUAUUAGUUUACAGAGGGAG	3	6	3	11	0.249877	0.569016	0.282498	0.940019	1.18725	1.73445	UCUGGAGCUACAACAGGAGGUCAACCAAUAAUUACUCCCUCUGUAAAGUAACAUAAGAUCUUUUAGAUCACAAAGAUCUUAUAUUAGUUUACAGAGGGAGUACCAUUUAUUGUA
wheat-miR-237	ACAAGUAUUUUCGGACGGAGG	5	22	12	67	0.416462	2.08639	1.12999	5.72557	2.32475	2.34111	UAGUAAACAAGGUUCAUACACACAAUGUACUACCACCAUCUGGAAGUACUUGUCGCUUAAAUGGACUGGCAGUCGAUCUAAGCGACAAGUAUUUUCGGACGGAGGUAGUACA
wheat-miR-238	UGAAAGCAAUGUCGCAAGUUAGG	2	0	0	0	0.166585	0.01	0.01	0.01	-4.05818	0	GAAGGCUCUAAUUACCAACUUGUAACGCCCUCGAUGCGGCUAUAUCUCCCACGUGUCGAGGCACGACUUAGAGGCAUAACUGCAUUGAAAGCAAUGUCGCAAGUUAGGCAAUCA
wheat-miR-239	ACAUAGUUCUCGAACCCGUAGGGU	5	16	4	20	0.416462	1.51737	0.376664	1.70913	1.86532	2.18191	UUGGUUACUGACCGGAGAUGUAUCUCGGUCAUGUCUACAUAGUUCUCGAACCCGUAGGGUCUGCACGCUUAACGUUCGAUGACGAUUUGUAUUAUGAGAUAUGUGUUUUUGGU
wheat-miR-240	AAUGGUUUGUGAUUUGUGAAUGCC	15	27	11	63	1.24939	2.56057	1.03583	5.38375	1.03525	2.37783	GACACGUGGCAUUCACAAAUCACAAAGCAUUUAAUCUCUCCCCUCCUAUUUCAGGUGGGGAGUGGGGUAAAUGGUUUGUGAUUUGUGAAUGCCACAUGUCAUUCAUCAGGAUG
wheat-miR-241	UCCGUAAACUAAUAUAAGAGU	17	17	15	42	1.41597	1.61221	1.41249	3.58916	0.18725	1.34541	CCUCCGUAAACUAAUAUAAGAGUAUUUAGAUUACUAUUUUAGUUAUCUAAACACUCUUAUAUUAGUUUACAGAGGGAGUAGUAGGCAUCAUCAUAAAAAUAGGUUUCCUCCU
wheat-miR-242	AGAGAAUUCCUUAUUUGACACUAC	2	14	7	16	0.166585	1.3277	0.659163	1.3673	2.9946	1.05262	GUGGGGUUGUAUGAGGAGCCCAAGUGACGGUGUCUUGGACCAGGGGGUACUAACCUAGUCGACCCAUGGUCCUCGAGAGAAUUCCUUAUUUGACACUACCUUAAAAUGUGGUUC
wheat-miR-243	AAAACGUCUUACAUUAUGGGA	6	14	8	46	0.499754	1.3277	0.753329	3.93099	1.40964	2.38354	GUUGUGUUACUUUGUGUUGGUGUAGAUAAGUACUCCCUCCAUCCCACAAUAUAAGAUGUUUUUGUAAGCUAUAUGUUAGUUUGCCAAAACGUCUUACAUUAUGGGACGGA
wheat-miR-244	AUCAGUACCCAGGGGACACGGUAC	0	0	0	2	0.01	0.01	0.01	0.170913	0	4.09519	UUGGGUAGCUUACAAGCCAAGCUAUGUAGGCAUGGCUAGUGGCAUGGUGCAUGUCAUGCUUGUCCCCUGGGGUACUUUAUAAAUCAGUACCCAGGGGACACGGUACACUG
wheat-miR-245	UCCGUCCCACAAUAUAAGAUC	6	13	0	15	0.499754	1.23287	0.01	1.28184	1.30273	7.00208	CAUGGAUAUUUAGAUGUACUCCCUCCGUCCCACAAUAUAAGAUCGUUUUCAAGGUAUGUUAGCUUGAAAAAGGAUCUUAUGUUGUGGGACAAAGGAAGUGACACUGAAAGAAUG
wheat-miR-246	CGCCCCACGGUGGGCGCCA	24	18	16	26	1.99902	1.70705	1.50666	2.22186	-0.227788	0.560419	UCCGGCGUGCCGGGCUGGCUGUGCUCGCCGGGGAGGAACAGGGUUCCCGUCCAGAGCAGAUCUCCGGACGACGGUGCACCUCGCCCCACGGUGGGCGCCAAAUGUCGGGGGU
wheat-miR-247	GCGGUUAUGCCUCUAAGUCGUGCC	2	3	0	4	0.166585	0.284508	0.01	0.341825	0.772212	5.09519	CACAAUGCGGUUAUGCCUCUAAGUCGUGCCUCGACACGUGGGAGAUAUAGCCGCAUCA
wheat-miR-248	AUCUCCGCGUUGUAUUUUCUAGAA	0	1	0	0	0.01	0.0948359	0.01	0.01	3.24543	0	AAAACAUGACAGAUCUCCGCGUUGUAUUUUCUAGAAAGACCAUCCUGUUCUUUAUUAUGAAGGGGUAUGGACAGAUCUUGUCUGUUGAUAUGUUCAGGGGGUUAUACCGAAGAA
wheat-miR-249	AUCUUAUAUUGUGGGACAGAG	11	23	14	38	0.916216	2.18123	1.31833	3.24734	1.25138	1.30055	CAUAAUCAUGUACCCCCUCUGUCCCACAAUAUAAGAUCGUUUUUCAAGCAUCUUAUAUUGUGGGACAGAGGGAGUAAAUGUUUGAUUCUUUACUAAACCAGACCACUA
wheat-miR-250	CGCGGCACCCACGAAUGUUAU	2	10	1	10	0.166585	0.948359	0.0941661	0.854563	2.50918	3.18191	UCAUUAGGGAACGACAUUUGUGGAAGUCGUGGCAAAAUAAUAAUCUAUUUUUGGGUGUUGAUUGUUUUUUUUGCCGCGGCACCCACGAAUGUUAUUCCCUAAUGAAACUUG
wheat-miR-251	GCCCCUACCGUCUCGUGG	100	84	39	83	8.32924	7.96622	3.67248	7.09287	-0.0642892	0.949616	GACUUGGAGUUCAUGUCGGAAUAUCCUCGAGGAGGCCACGAGAUAGGGGGGUGCGCCCACCCCCUUGGGCGCCCCUACCGUCUCGUGGGCCCCUCGAGGCUCCCCCGA
wheat-miR-252	AAAUGGAUGUAUCUAGACGUAUU	12	48	13	48	0.999508	4.55212	1.22416	4.1019	2.18725	1.7445	UCUAUACUAAAAGAUUAAAAUAAGUUUUUUUAGCUACCCCCCGUUCCAUAUUAAUUGACGUUGAAAUGGAUGUAUCUAGACGUAUUUCAAUGCUAGAUACACCCAUUUCAGCGU
wheat-miR-253	UACACCAACCGGGACAGAUGGGCC	2	2	1	10	0.166585	0.189672	0.0941661	0.854563	0.18725	3.18191	GGUUCGUAGGGCCCAUUUGUUCCAGUUGGGGAACCGAGACUAAAGGGUCGGUACUAAAGCCCUAUACAUUUAGUCCCGGUUCUUACACCAACCGGGACAGAUGGGCCUCCACAU
wheat-miR-254	GAAGAAGGUUGUGUAGUAGACAUC	2	2	3	9	0.166585	0.189672	0.282498	0.769107	0.18725	1.44494	AAAUUUGCUGCUGUCCUACAAACCUCUGCACUUGGAGGCCCAACAACGUCUACAAGAAGAAGGUUGUGUAGUAGACAUCAGCAUGUAUGAAAGAGUUAUGAAUGGUGUCUU
wheat-miR-255	CAUUAGUAACUCGCCACACAGAU	39	58	49	81	3.2484	5.50048	4.61414	6.92196	0.759828	0.585119	AUUCAUGGGAGGCCGAGAACGAUGUCUGGGAGUUUCGCUGAUAGCGCCUUCUUUAACGGUGGAGGUGCUUCAUUAGUAACUCGCCACACAGAUACACCGCUCGAUUUUUCUU
wheat-miR-256	UCUCCUGUAGAAAUAGGCACC	48	135	64	274	3.99803	12.8028	6.02663	23.415	1.6791	1.95801	CUUAAAGAAAUAAAUGGCUUUUCUUAAGCACCCGUGCUUAUUUGUACAUGAUAAACGCUCUCCUGUAGAAAUAGGCACCGAUGUUUCAGAAAAAUUCGAUUUAUUUUUCUA
wheat-miR-257	AGGUAUGUCUGUGUAGUCCGAAUC	0	2	0	2	0.01	0.189672	0.01	0.170913	4.24543	4.09519	AGUUAUUGACGUUUUGAGUUAGGUAUGUCUGUGUAGUCCGAAUCUGAAUCCGGAACAUGAGAGAUUGGACUCUAUCUUCUCUUGGCUCAAAAGAGACGUGAGAGGACUUUUUG
wheat-miR-258	CAAAUUUGAAGGGAGACAACUAG	0	0	0	3	0.01	0.01	0.01	0.256369	0	4.68015	AGAGGCCCUGGUCCUCUUACCAAAUAUCGAGCGGGAAGGGAUCCAACAACGGCCAAAUUUGAAGGGAGACAACUAGUACAAGUUAUCCUGACUAAAGGUGGUCUUCGCUUGCCA
wheat-miR-259	CCGUGGCCAAGGUCUCUUGAGGCUU	761	2982	1114	1325	63.3855	282.801	104.901	113.23	2.15756	0.110222	CCAUGGCCUGGCUCCCACGNCCGUGGCCAAGGUCUCUUGAGGCUUGGCCUUGAAGACUUUGGCCACGUCCAUGGUGGCCAAGGCAUCCUGUGGAAGUUGCAGAUCCAGA
wheat-miR-260	ACUAAGAGUUAGCUGUAGCGCCU	0	4	1	6	0.01	0.379344	0.0941661	0.512738	5.24543	2.44494	CUAAGUAAUAGGAACGCGUUCCUGAAAAGCAUUGCUGCUAUAGUCAAUAGUGGUAGCGCGGGUACAGGCAGCGCUACUACUAAGAGUUAGCUGUAGCGCCUUAUUGGUAGCGCG
wheat-miR-261	GACCGCGUGGCCUAAUGG	24	4	43	34	1.99902	0.379344	4.04914	2.90551	-2.39771	-0.478823	CUGAGCACACUCAACAAUGACCGCGUGGCCUAAUGGAUAAGGCGCUCGCCUCCGGAGCGGGAGAUUCUGGGUCCCAGCGUGGUCGACUUUUUGUACGGUCCGUCCUCU
wheat-miR-262	AAAAAUUGUUAGUAGUGGCGCACC	0	5	2	15	0.01	0.47418	0.188332	1.28184	5.56736	2.76687	CCCUGGUUACUAAUGGCACACCUGUUACAUGGUGCGCCAUUACUAGUUUUGCAAAAAAAAUUGUUAGUAGUGGCGCACCAUGGCUGUGGUAAUCCAUCACUAGUUUGAACUAGU
wheat-miR-263	AUCUAUUUUGGAACGGAGGGA	41	68	67	263	3.41499	6.44884	6.30913	22.475	0.91716	1.83281	ACUCCCUCCGUUCCAAAAUAAAUGACUCAACUUUCUACUAACUUUAGUACAAAGUUAGAUCAUCUAUUUUGGAACGGAGGGAGUAUAUACGAGUACUAUUUAUGGUCAA
wheat-miR-264	AUCGAGAUUAGGAUUUGUCACUCC	6	10	4	54	0.499754	0.948359	0.376664	4.61464	0.924215	3.61487	UGGCAUGGAUCGAGAUUAGGAUUUGUCACUCCGAGUAUCGGAGAGGUAUCUCUGGGCCCUCUCGGUAAUACAAAUCAUAAGCUUGCAAGCAAAUGACUAAGGAGUUAGUCACAA
wheat-miR-265	CUUGCCGGCGCGUGCGUGCAUCCG	0	3	1	7	0.01	0.284508	0.0941661	0.598194	4.8304	2.66733	GACGACAGCUCUCCGAUGCGGCGGCGCCCCCCUUGUCCCCCUUGCCGGCGCGUGCGUGCAUCCGUAGGUGGGAGCACCGUCGUCAAGCGGUUCAACGGCGGCGCCCUUU
wheat-miR-266	AUGACGAGAACCACUUAGUAGUAG	13	28	14	203	1.0828	2.65541	1.31833	17.3476	1.29416	3.71796	UGGGAACCCACACUACUACUAUGGCCAGUCCCAAGGGCAUGACGAGAACCACUUAGUAGUAGUGCGGCUAGACAAAACCAACGCUACUGCUAAGUUAUACCAGUAGCGUGUUUU
wheat-miR-267	AGUAAAGUUACCGAUGAACGAAG	3	6	2	7	0.249877	0.569016	0.188332	0.598194	1.18725	1.66733	UAGCUCCAAGUAAAGUUACCGAUGAACGAAGACAAAAGAGGGGAUGCCUUCCGAGGCAUCACCAAACUUAGGCUUUUUGGUGUCCUUUGAUUUUACCUUGGGGUGCCUUGGGC
wheat-miR-268	UUAUAAUUUGGGACAGAGGA	2	5	4	20	0.166585	0.47418	0.376664	1.70913	1.50918	2.18191	CUUCAUACACCUAAGUAGUACUACCUCUGUCCCAAAUUAUAAGACUAUUUUGGUAGGUUAAAUAGCCUACCAAAAACAUCUUAUAAUUUGGGACAGAGGAAGUAUGUACUA
wheat-miR-269	UUGGGUCAUCUAUUUUGGAAC	14	83	51	418	1.16609	7.87138	4.80247	35.7207	2.75493	2.89491	AGUACUCCCUCCGUUCCAAAUUAGAUGACUUAACUUUAUACUAACUUUAAUACAAAAUUGGGUCAUCUAUUUUGGAACGGUCCAAAUUAGAUGACUUAACUUUAUACUA
wheat-miR-270	UUUGCAUGACCGAGGAGCCGC	85	124	191	411	7.07985	11.7597	17.9857	35.1225	0.732055	0.965545	UGUGCAGCUGCUUGUUCAUGGUUCCCACUAUCCUAUCUCCAUUAGAAUACGAGGAGAUAGGCUUGUGGUUUGCAUGACCGAGGAGCCGCUUCGAUCCCUCGCUGACCGCUGU
wheat-miR-271	AUGAAUACCGGAGUCCUGUUAGCC	0	4	0	15	0.01	0.379344	0.01	1.28184	5.24543	7.00208	CUUAGGCUGGCCGACAUGUGUCCUUCUUCAUUCCUGUGUCUGUCCCUUCAGGGAAAUGUCACAGGAUGAAUACCGGAGUCCUGUUAGCCUGCUAUAGCCCGGUUUACCGG
wheat-miR-272	GAUGCGGGGUCUGCUAGAGUUGCU	1	7	6	23	0.0832924	0.663851	0.564996	1.96549	2.9946	1.79858	UCUGCAACUGUGGCCGUCCGCGCCGGCCCGCAAAGGCGUUUUUGCGCAAACUGCAAACACAUUUCGCGGGCGGGAAGAUGCGGGGUCUGCUAGAGUUGCUCUAACAGGUCGU
wheat-miR-273	GUGCCGGAGUUGAACUAUAGCUUCU	0	0	0	1	0.01	0.01	0.01	0.0854563	0	3.09519	GACAAGUGCCGGAGUUGAACUAUAGCUUCUCGGGCAGCUAGUUGGAUGGCUUGUGGCUCAAAGGAAGUUGUCCUUCCGGUGAACCUGUAGGGGCGUUCUAGCGAUAGACCCCUA
wheat-miR-274	UCCAAACCUGUAUGCGGACG	6	41	9	19	0.499754	3.88827	0.847495	1.62367	2.95984	0.937982	CUAAGGCUCCGCCCGAACCGGCCAUGCGGGCGGCGGCGCCACUCCCGGCCUGGAUUCUUGCCGGACUGGCCGCUCCAAACCUGUAUGCGGACGAGGUACUGGAGCCCGCG
wheat-miR-275	AGAGCAGAGAUUGAAGAAGCACGA	2	1	0	9	0.166585	0.0948359	0.01	0.769107	-0.81275	6.26511	ACGCGGGGAGGAGGGAGCAGGCAGUCCCGCCGGUGCUUGUUUGAGUGUCUGGAGCAGGAAGAGCAGAGAUUGAAGAAGCACGACGGCCGUUGGAUAGAAAUCCAACAGUC
wheat-miR-276	UCCGUAAAGAAAUAUAAGAGC	3	6	12	22	0.249877	0.569016	1.12999	1.88004	1.18725	0.734448	ACGUUGGAUUGUUGCCAAGUACUCCAUCCGUAAAGAAAUAUAAGAGCAUUUAGAUCAUUAAGUAGUGAUCUAAAUGCUGUUAUAUUUCUUUAUAGAGGGAGUAACUAUCUAA
wheat-miR-277	UAGUGAUCUAAACGCUCU	11	13	8	6	0.916216	1.23287	0.753329	0.512738	0.428258	-0.555058	AUUGGUCAGUUAAUUCUCUCACUCAUCAAUUUACAAAUUCAGUACUCCCUUUGUAAACAAAUAUAGGAGUGUUUAGAUCACUAUUUUAGUGAUCUAAACGCUCUUAUAU
wheat-miR-278	AUCGGGAUUUGUCGGCACAUC	1	3	1	20	0.0832924	0.284508	0.0941661	1.70913	1.77221	4.18191	GCCCCCUGGGCAACCAGGGUCUAUGCCAACCCGUCGUCUUGCUCAUCCGGUGUGCCCUGAUAACAAGAUAUGUGUAGCUCCUAUCGGGAUUUGUCGGCACAUCCAGGCGGCU
wheat-miR-279	CCCGGGACAUGCCAUAGUAGUAG	0	4	4	22	0.01	0.379344	0.376664	1.88004	5.24543	2.31941	UAGCAGUAGCGCUGGUUUUUUACCCUCGCUACUACUAAGCGGUCUCUACCGUGCCCCCCGGGACAUGCCAUAGUAGUAGCGCGGGUUUUUA
wheat-miR-280	AUUCCGAGAACUUUUAUUUCUGCA	6	15	6	18	0.499754	1.42254	0.564996	1.53821	1.50918	1.44494	AAUAAAUCCUCGCAAAGUUGCGUUCCAUUCCGAGAACUUUUAUUUCUGCACAAAAACAACACCAUGGUAGUUCUGCUGAAAAGAGCGUCAGUCCGAGGUUAGUUUCAUUCAAAU
wheat-miR-281	UCCGUUCCUAAAUAUUUGUCU	7	43	11	23	0.583046	4.07794	1.03583	1.96549	2.80616	0.924109	ACAUGUAUCCGUAUGUGAUAGUCCAUUUAAAAUGUCUAAAAGAACUUAUAUUUAGGAAGAGAGGGAGUAUGUACAGUACUACUCCCUCCGUUCCUAAAUAUUUGUCUUU
wheat-miR-282	ACGAAGACCGAAGACUGCACCCGU	1	3	0	11	0.0832924	0.284508	0.01	0.940019	1.77221	6.55462	UAACACCCUGAGGGAGUCCUGGAUUAAGGGGUCCUCGGGCAUCCGGCAUGUUAGCCAUGGGCCAGACUGAUGGGUUGUGAAGACACGAAGACCGAAGACUGCACCCGUGUCC
wheat-miR-283	AGAACAGCGGGGAGGUGCUGC	0	0	2	3	0.01	0.01	0.188332	0.256369	0	0.444942	AGGAUUUCGGCAGCGCCUCCCCAUUGUUCUCCGGAGCACAUUAUCUUGGCUAUUUUCCGAGACGUGUAUCUGGAGAACAGCGGGGAGGUGCUGCCGAAAUUUUGUCUCG
wheat-miR-284	AUAAUAUAAGAGCGUUUUUGACAC	3	8	8	21	0.249877	0.758687	0.753329	1.79458	1.60229	1.2523	CUUCCGAACUGGACGCACGCCUUGGAUUAAUUACUCCCCCCGUAUGAUAAUAUAAGAGCGUUUUUGACACUCAAAAACGUGUCAAAAACGCUCUUAUAUUACGGGACGGAG
wheat-miR-285	ACUCCCGGAUACCGUAGGAAUGCU	9	12	14	107	0.749631	1.13803	1.31833	9.14382	0.602287	2.79409	CAACUCCCGGAUACCGUAGGAAUGCUUUGGGUGUACCAAACAUCACAACGUAACUGGGUGGCUAUAAAGGUGCACUACAGGUAUCUCCGAAAGUGUCUGUUGGGUUGGCAC
wheat-miR-286	GCUAUGGUGUUGAUGUAGAAGCCC	1	4	3	6	0.0832924	0.379344	0.282498	0.512738	2.18725	0.859979	UCUGUGGUAAACUACUCACACAUCAUCGAAGAGGCUAUGGUGUUGAUGUAGAAGCCCUCCGUGAUCGAUUCCCCCUCCGGUAGAUUGCCGGAAAAGGAGCCCGGAUGG
wheat-miR-287	ACAUUCGUGGAAGUCGUGGCA	6	7	3	9	0.499754	0.663851	0.282498	0.769107	0.409642	1.44494	UGACAUUCGUGGAAGUCGUGGCAAAGAAAACAAUCUAUUUUCGAGUGUUGAUUGUCUUUUUUGCCAUGACUUCCACGAAUGCCAUUCCCUCAUGAAACUUGACAAGCACUUAAA
wheat-miR-288	AAAACAUCCUAGCUCAACUG	0	0	1	0	0.01	0.01	0.0941661	0.01	0	-3.23521	CCUGGGAUUAUUUGACAGGUGUGAAACCAUUUGUUCAAACACAAAAACAUCCUAGCUCAACUGGCAACGGCUUGUCAUGUUAGGUGUGUUGGUUUUGAGUUCGAUCCCAUUGAAG
wheat-miR-289	ACGUUACUUGCCCGAGAUUCGAUC	0	7	2	12	0.01	0.663851	0.188332	1.02548	6.05279	2.44494	UGUUCCACGAUGAUCUCAUCGAAUGAACGACGAUGUCGAGGAUUCAAGCAAUCCCGUAUACAAUUCCCUUUGUCAAUCGAUACGUUACUUGCCCGAGAUUCGAUCGUCGG
wheat-miR-290	AAGGCAGGUGCCUUAAGGCAC	5	4	14	65	0.416462	0.379344	1.31833	5.55466	-0.134679	2.07499	GGUGCCUUAAAGGCAACUGCCCUUGGGUGACUGACAUGUGGGUCAGCCACCUGUUGGGCCCACAUGUCAUGGACUCAAAGGCAGGUGCCUUAAGGCACCGAAACAUAC
wheat-miR-291	AUGGGGUAAUCUCAUCUCAAC	3	2	4	5	0.249877	0.189672	0.376664	0.427281	-0.397713	0.181907	CGCAUCGUAAAGGUAAAGCUCACACGGAGAAGCUGUUGAGGUGAGAUUGCCCCCUACGCGUGUGCGGAGUCGAGCUGCCGCUAUAUGGUAUGGGGUAAUCUCAUCUCAACGG
wheat-miR-292	UGCCUGGCUCCCUGAAUGCCA	568	1197	438	1990	47.3101	113.519	41.2447	170.058	1.26271	2.04374	UAUGGCUGGCUGGCUGGUGCCGCUUGCCUGGCUCCCUGAAUGCCAUCCGAGAAGCGCGCCGCUGUGGGAGGCGUCCCUCCUGGUUGGCAUUGAGGGAGUCAUGCAGGCC
wheat-miR-293	UGCAUGCCGUCGUCUGUACUCCCU	0	0	0	2	0.01	0.01	0.01	0.170913	0	4.09519	UCCGGAGUCUGCAUGCAAGUGGGAACAAGUUGUGGCUUGUAGAGGUGUGAACGCAAAUUACUUUAGUUGCAUGCCGUCGUCUGUACUCCCUCCGUGUUGCAUGCAGAAGCUGUU
wheat-miR-294	CAGAUCCGAGACCGUGGAAGACG	0	0	1	3	0.01	0.01	0.0941661	0.256369	0	1.44494	CAACGGGAGUCAGUUCAUUGUCCACGAUGGUGGUACUUCUGCGCUUGGCGUCGGCUUCCGGGAAGCAGAUCCGAGACCGUGGAAGACGAUUCUGGGGAAGAGGCUCCGUGUACG
wheat-miR-295	GCACACAUUGGACUGGAAGGCUG	0	1	0	0	0.01	0.0948359	0.01	0.01	3.24543	0	AUAGCUCCUUCACAGUCUUGGGCAACCACACAUUCAUCUUCGAACGAAUGCGGUAGUUGCACACAUUGGACUGGAAGGCUGCUAUAACGGCUGCCAGAUGGAUAUUUGGAAUAU
wheat-miR-296	AAAGAAUCUUUGCCGUCUGCUGGCA	1	3	2	11	0.0832924	0.284508	0.188332	0.940019	1.77221	2.31941	GGCAAAGAAUCUUUGCCGUCUGCUGGCAGAUGGCAAAGAGGUGGGGCUGGUAUGCCGUUACACUCUUGACGGCCAUAGGANNNNNNNNNNAGAUGGCAAAGAUUAUUGGGC
wheat-miR-297	AAAUUGUAGCCAAGAGAUUCAACG	1	3	0	3	0.0832924	0.284508	0.01	0.256369	1.77221	4.68015	UCUCUACGAAACACUUGGCAAUCUACUUCAGUAAAUAGGACGUUGAAACCAAAGUCAGCAAGUCUAGAUACGAAAAGUAAAUUGUAGCCAAGAGAUUCAACGAGCAUAAC
wheat-miR-298	UGCCCUACCCAAACGGACAGAAUC	1	12	11	13	0.0832924	1.13803	1.03583	1.11093	3.77221	0.100987	CCCCAUUGCCCUACCCAAACGGACAGAAUCCGGGCAAACGGAGGUCUGUUUGGGGUCGUGCAUUGGAGUUGGCCUUACAAGUGGGACCACAGUUGAGGAAACCGACUAUCGGCA
wheat-miR-299	UUCUAGGACUCUUCUUUU	3	2	5	5	0.249877	0.189672	0.47083	0.427281	-0.397713	-0.140021	GUGUCUUCCCCUUCUAGGACUCUUCUUUUAGGGUUUCCCUCACCCUAGGCGCAUGGGCCCUAGGGGGAAGUGGCGCCCCGGCCCACUUUGGGUUGGAUCCCUUCCCAC
wheat-miR-300	GUUCCAGAACCGGUACUAAAGGUC	0	3	1	9	0.01	0.284508	0.0941661	0.769107	4.8304	3.0299	UGGGCCUUUGGUCCCGGUUCAUGUUGAACCAGGACUAAAGGGGGGGACCUUUAGUUCCCACUCUUUAGUGCUGGUUCCAGAACCGGUACUAAAGGUCCAUACGAACCGGUAC
wheat-miR-301	UUCCGCGAGAGGCACGGUUGUGAU	0	0	2	0	0.01	0.01	0.188332	0.01	0	-4.23521	UUUCUCCUUCCGCGAGAGGCACGGUUGUGAUUCCGCAAGAGGCACGGGCGUCCCUCUUCCGGAAAGGGAAAACCCCCGUGCUCCCGGUUCGUUUUUUUCGUCCUAUUUUUU
wheat-miR-302	CAUCAACCGUGGUAACCU	1	2	0	0	0.0832924	0.189672	0.01	0.01	1.18725	0	AUCAUGAAGAUGUUCGACUACAUCAACCGUGGUAACCUAACGCUUCCGCUUUUGGUCUACGAGGGUAUGUGGACACACACUCCCCCUCUUGUUGCUAUGCAUCUCCUA
wheat-miR-303	UUAUGGAACGGAGGGAGUACU	2	4	1	9	0.166585	0.379344	0.0941661	0.769107	1.18725	3.0299	UACUGCUUGUUUUUUCCUGAGUAAAUACUACCCCCUGCGUUCCAUAAUAAUUGUCGUGUUAUUAUGGAACGGAGGGAGUACUUAUAAGGAGAAACCAUUGUGGUUGUUUCUUGC
wheat-miR-304	UUACAUUAUGGGACGGAGGGAGU	0	3	7	11	0.01	0.284508	0.659163	0.940019	4.8304	0.512056	UCUCCCUCCAUCCGACAAUAUAAGACGUUUGUGCAAGCUAACAUUACUUGCAAAAAUGACUUACAUUAUGGGACGGAGGGAGUAAUAGAAGGUGAAUUCUUAUACACU
wheat-miR-305	UAUAGUGACCUAUCAUGGCAAUU	0	0	1	0	0.01	0.01	0.0941661	0.01	0	-3.23521	UUCAUUUUAAUGCUAUGACACGGUCAUUAUAGAGAUAUAUUAAUAUAUCUCUAUAGUGACCUAUCAUGGCAAUUAUAUAAACCUUGGGAUCCAUGUUUUGCUAAUUUGUAGACU
wheat-miR-306	AUGUCAAGUGAACUCGGUGGCGCC	1	3	1	7	0.0832924	0.284508	0.0941661	0.598194	1.77221	2.66733	AUCCCUACCGGUGAGACCGAAAUGACUAGGGUUUGUGGCAGUGGCUAUGUCAAGUGAACUCGGUGGCGCCGGGUAGGAAAUUUCGGUGGGGCCGAGUUUGACUUUUGGUUUGAG
wheat-miR-307	GACAUCCGGAGUCCUGCCUAGCCU	0	2	0	8	0.01	0.189672	0.01	0.68365	4.24543	6.09519	CGCGGUGACAUCCGGAGUCCUGCCUAGCCUGCUACAGCCCGGGUUCCCGGAGUCCUGUUAGCCUAGUGCUACAGCCCGGAUUCAUACGUUGUUGACCAACAUGCAUGUAUGC
wheat-miR-308	AAUAUGGACAUUAAUGGCGCACCA	4	7	1	17	0.333169	0.663851	0.0941661	1.45276	0.994604	3.94744	GAAAAACGGCUAUUGCUAAUAUGGACAUUAAUGGCGCACCAUGUAUGUGCUGCGCCACUGCUAUAUAGCAGUGGCGCACCACAUAUAGGUGCGCCAUUAAUGGCCAUAUUACUA
wheat-miR-309	CCCAGACAACCAGUCGGAAGCGGC	0	0	0	1	0.01	0.01	0.01	0.0854563	0	3.09519	AGCUACCCCGUCCCAGACAACCAGUCGGAAGCGGCUGUGGAAGCCAUCCGACAGGCUGAUAUGAUGAUGGAGCGGGUGAAGAUAGUGCACGAGAGUAGUCAGGCUGCCUACG
wheat-miR-310	AAUGGAGCAGUUGGUAGUCUCGCU	8	27	9	54	0.666339	2.56057	0.847495	4.61464	1.94214	2.44494	GAGGGAGCGGAAAGGUUGGGGAGGAACGAGAAUGAGUCGGGUGAGUCGGUGGGGAUCUCUCCUAAUGGAGCAGUUGGUAGUCUCGCUUCCAGGUUUUUUUCGUUCCACCACUU
wheat-miR-311	GAUAAGAUAGUGAUUGAUAGAGU	0	9	2	2	0.01	0.853523	0.188332	0.170913	6.41536	-0.140021	GCUCAGCUAGUGAGCAUGUGCUCAGAAUGUCUGGGUUCUACAAUCACUUAAAUCAAGUGGGAGUUAAACUUCCAGAUAAGAUAGUGAUUGAUAGAGUUCUCUAGCCA
wheat-miR-312	GUGAAGUGCUUGGGGGAACU	1	7	37	34	0.0832924	0.663851	3.48415	2.90551	2.9946	-0.262011	AAUCACAAACCAACUUUGGUAUUACCGGGAGUUCCCUUCAAGAACUUUACGUAGCACCUCGCCAAGGUAUUAUGUGAAGUGCUUGGGGGAACUCUCAAUGUGACCAAGCAUU
wheat-miR-313	AUAUUCGGACAUCGGAAAGGUUCC	0	6	2	6	0.01	0.569016	0.188332	0.512738	5.8304	1.44494	AUGACUAUAUUCGGACAUCGGAAAGGUUCCGAGUGGUUCGGGUAUUUUUCAGAGUACCGGAGAGUUACAGGAAUACAGGGGAAGAAGUAUAUGGGCCUUAUUGGGCUU
wheat-miR-314	ACAAGUAUUUCCGGACGGAGG	48	148	67	306	3.99803	14.0357	6.30913	26.1496	1.81174	2.05128	UCCGGCUGGCGGGAAAUAUUUGUUGUAAGAAUGGAUAAAUUGGAUGUAUCUAUGACUAAAAUAAGUCUAGAUACAUCCAUUUCUAGGACAAGUAUUUCCGGACGGAGGGAGUA
wheat-miR-315	ACAUCAAUCGACAAACCUGAGGCAU	45	194	43	379	3.74816	18.3982	4.04914	32.3879	2.29531	2.99977	GUUUUGCUAAUGAUGUUUCUGUAUGCAAAAUGGAUGCUAAUUCAGGGAGAACCUCUUGAGAAGAUGACAUCAAUCGACAAACCUGAGGCAUUGUUUGUAUUUUUGGUUC
wheat-miR-316	UCACUGAAUGGUCACUGUUU	5	11	7	15	0.416462	1.0432	0.659163	1.28184	1.32475	0.959515	UGUGACCACCACUAUUGGUCACUGAAUGGUCACUGUUUUCAAUUUGUGACCUUUUUAUGACCAAAAACAUAAGGUCAAAAGCUGGUCAUUGCUAAAUGACUAUAGCGAC
wheat-miR-317	UGUCUACCGUGAAGUUGUGCACUC	0	0	0	1	0.01	0.01	0.01	0.0854563	0	3.09519	CGGCUCAUUGGGCAUUACUGCGGUGCUACGACCGGGGUGUGUCUACCGUGAAGUUGUGCACUCUAAUUUGUGCAUAUGGCACGUGGACCCCGUUGCCGGUUGCCCCACAUAUCA
wheat-miR-318	AGUUUGGACCAACACUCAGAGGAG	1	1	1	17	0.0832924	0.0948359	0.0941661	1.45276	0.18725	3.94744	CCUCAAGUUUCCCUGAGGUGGCGCUACAAGGGACUCUAGUUUGGACCAACACUCAGAGGAGCACUGGCCCGGGGGGGGUUAAAAUAAAGAUGACCCUAGGGCAACGGAAACCC
wheat-miR-319	CACGAGAUCGUAAUGGCUAAACCC	0	4	3	7	0.01	0.379344	0.282498	0.598194	5.24543	1.08237	UACCACGAGAUCGUAAUGGCUAAACCCUAGAGGUCUAGCUUGUAUGGCUAUGGUAAUGAAUCUAUCUUCCCUCCGGACUAAGUCCUCCGGUUUAUAUAGACACCGGGAGGAUCU
wheat-miR-320	AUGAUACGUCGACACGUGGCACG	1	6	3	11	0.0832924	0.569016	0.282498	0.940019	2.77221	1.73445	GAAACACGUGUCGGCUCAUCGUUGGGACAGAUGUCAUCCACUCACUGGACAGAAGGCUCCUAUGAUACGUCGACACGUGGCACGACCCAACAGUGGCCCAUUCCUGUGAAA
wheat-miR-321	GCUUAGGCUUUUGGUUGUCCU	0	0	0	1	0.01	0.01	0.01	0.0854563	0	3.09519	UCCCCAAGCUUAGGCUUUUGGUUGUCCUUGGAUUAUCUUGGGGUACCAUGGGCAUCCCAAAGCUUAGGCUCUUGCGACUCCUUAUUCCAUAGUCCAUCAAAUCUUUACC
wheat-miR-322	ACUUGUGCACGGGCAGUCAGAGCC	0	2	0	11	0.01	0.189672	0.01	0.940019	4.24543	6.55462	CAGAGGCUCCUGUCGGUGUAGCAAAGUAGGGGCCCUUCUUGUACCCCUCUACUUGUGCACGGGCAGUCAGAGCCGCACCUGCGGCCGCACUUACCAGGGCAAAGGGAGG
wheat-miR-323	AAAGGCUGCAGCGGUACUACC	0	0	0	1	0.01	0.01	0.01	0.0854563	0	3.09519	UCGUUGAAUUCGGAGUCCGUUUGCAGAAGUUGUGGCAGUUUUGCUGUUUUGAAAAGGCUGCAGCGGUACUACCGCGGACAAGAGUGGAUGUAAUUUUUUACUACCACUCUA
wheat-miR-324	CACCUCCCCGGCAACGGCGCCA	10	11	3	25	0.832924	1.0432	0.282498	2.13641	0.324753	2.91887	GCACUCACCUCCCCGGCAACGGCGCCAGAAAGGAGCUUCGUUGACAGGGUGUGAGUGCCGCUUACCUAACCUCCCUGGCAACGGCGCCAGAAAAGAGCUUGAUGUCUACUAUG
wheat-miR-325	AUUUGACGGUAUGCUUUGUGUAAC	0	2	0	9	0.01	0.189672	0.01	0.769107	4.24543	6.26511	UAUAAUGUGAAAGUUAUAUCAUUGGAAGCUCCUUUCAUGUACGAAUUUGACGGUAUGCUUUGUGUAACUUGCAUGUUAUAUAUUAUUGCUAUAACCCUUGGUCAAAGUUAG
wheat-miR-326	AUCCGAGUGGCGGCAGCA	3093	1625	4590	3589	257.623	154.108	432.222	306.703	-0.741318	-0.494933	CUAGGUUGAUCCCAUCAGCGAUCCGAGUGGCGGCAGCAAUGAAAGUCUCCAUGAAAGACUGGAAGUCAUGCUUUUUGGUGUUAGCAACUUGGAUCGCAGCCAGCUUGUCUUCG
wheat-miR-327	UUGUGGUGGCCUUCGGGA	1	6	0	7	0.0832924	0.569016	0.01	0.598194	2.77221	5.90254	GGUGGACUAAUCCCUCCUCAUUGUGGUGGCCUUCGGGAUGAUGAAGAUGGCCACCGGUGAUGAUCUCCCCCUCCGGUAGGGUGCCGGAAUGGGCUCCCAAUUGGUUUUU
wheat-miR-328	AAGGAAGUCACCUCGGUCUCGAGA	0	0	0	1	0.01	0.01	0.01	0.0854563	0	3.09519	GGUCCUCUUGGUACCUAAUCAUGCACAUCUCGGACUUAGGUAGUAGCCAUGUCUCGAGUGGAUCAUAUGUGAUAUCACUAAGGAAGGAAGUCACCUCGGUCUCGAGAGCUCUAGU
wheat-miR-329	AAUUAGAGCACGUGGCUG	40	13	28	27	3.33169	1.23287	2.63665	2.30732	-1.43424	-0.192488	GUGGGUGCGGCAACGGCAAAAUUAGAGCACGUGGCUGACGUGGUUUCAGCUGAAGCGGCUGCUCUUGUUGAAGGCCUUAAACUUGCCAGCAGGGUUGGAGCUAACUCU
wheat-miR-330	AACUGAAUUUGAAAUGAU	12	0	4	1	0.999508	0.01	0.376664	0.0854563	-6.64315	-2.14002	UCUGAUGGUAUUACAAAAUCAAGAACAAGUGAACAAAAAAAAUACAGUUACUUGUAUGCUCUCACUUUGAACUGAAUUUGAAAUGAUCAUAUCAGAAAUGGACAGUUU
wheat-miR-331	AGAGGAGAACCCAAAACA	0	0	0	1	0.01	0.01	0.01	0.0854563	0	3.09519	UUUAAAAUCAAAAAAAAUAAAGAGGAGAACCCAAAACAUUUCAAAAAGGAAAGUGAAAGUGAGAGAGACAAGCAUUGUUGAAGUGGGGGAGCUCCUUGAACUUUGUUC
wheat-miR-332	UGGGAAGCUGCAUCUGCA	25	18	17	3	2.08231	1.70705	1.60082	0.256369	-0.286682	-2.64252	AGGCCAUGCGAAGGGCGAGUCAGCCGCUUCAAUGCGGCGGAGCGAUCAGAGUUGGUUCCUUGGGAAGCUGCAUCUGCAUUGAAGCAGCGGCCCCCGA
wheat-miR-333	GCACCCUAGAACACACAAGUUGAU	0	7	0	9	0.01	0.663851	0.01	0.769107	6.05279	6.26511	ACUUAUCGAAAGAGGCUACAAUUGGUCCCCUAUACUUGUGGGUUAUCAGGGCACCCUAGAACACACAAGUUGAUCAUUGAUCUCUCUUAGCCGUGUGCGGUGCCCCCCUCCAC
wheat-miR-334	AUAAAUACAUGGGUAUGGGCACUC	0	1	0	0	0.01	0.0948359	0.01	0.01	3.24543	0	CAUCCCCUUCACCUCCGAUGAAAGAGGCAUAAAUACAUGGGUAUGGGCACUCCCCUUGGAAGCUGCCAAGCUUGGGGGAGUGCCCCGGUAUCGUAUCACCAUCACACUUUUAUC
wheat-miR-335	CACGUGGGAGAUAUAGCCGCA	0	1	0	0	0.01	0.0948359	0.01	0.01	3.24543	0	AUUCAGUACAUGGGAUGUGUGAAGAUUACCCCUCUUGCGACAAAACUACCAUGCGGCUAUGCCUCUAAGUUGUGCCCCGACACGUGGGAGAUAUAGCCGCAUUGUGGGU
wheat-miR-336	AACGCUUGUGUCUGUACUGAUGCU	2	12	6	9	0.166585	1.13803	0.564996	0.769107	2.77221	0.444942	GAACGCUUGUGUCUGUACUGAUGCUAAAAAAAAGGUUAGGUGGCUUUUUCUGUUGGAGGAAAUUAGGGGAAGGGGCCCACUUAGCUGAAAUCAGGGGGGCAAAGGGAUUAG
wheat-miR-337	AUUCCAGAACCGGGACUAAAGGCC	0	7	10	45	0.01	0.663851	0.941661	3.84553	6.05279	2.0299	AGAGGUUUUGGUCUUUAGUCCCGUUUGAUUUGUCCCCAUUCCAGAACCGGGACUAAAGGCCCUCUGGAACCAGGACUAGUACCUUGUUUUCUACUAGUGUCAAUCCUUCG
wheat-miR-338	GCCAAAUUGGAAGGGUGUUGGGCU	0	0	0	1	0.01	0.01	0.01	0.0854563	0	3.09519	GGUUUUGGGCCAAAUUGGAAGGGUGUUGGGCUGCAACAAAAAUGAGGCUUUCUCGGUCCUUCGGUUAGCCGUUGGAGUAUCAAACGAAGUCCAAAUGGCACGAAACAUGACAG
wheat-miR-339	UUCCGAAAGGCUUGAAGCAAAU	18	67	19	172	1.49926	6.35401	1.78916	14.6985	2.08341	3.03832	GCUCAAUGCUCACGUUGCUUAGCUUCAAGCCUUCAGGAAUAUGGUAGACUGCAUGGAGCUAUGCGCAGUGCACUUUACACUAUUCCGAAAGGCUUGAAGCAAAUUAACGAGCA
wheat-miR-340	UGGACCUGCCUCGACGUCAUCU	0	1	0	0	0.01	0.0948359	0.01	0.01	3.24543	0	CAACACCAACGUCAGCGCGGCGACGAGCCUCCUCACCUGGACCUGCCUCGACGUCAUCUUCUUCGGCAAGCCGUCCGUCAUCGGCGCCGUCCAGGGCAUGAUGACCGG
wheat-miR-341	UCUAGUCUAGUCCCUGUAACCAAA	0	0	0	1	0.01	0.01	0.01	0.0854563	0	3.09519	AAGAAAAGUCCCUCCUGUUUAGUUACAUAGGGACUAGAAGAGACUUUUUCUAGUCUAGUCCCUGUAACCAAACAUCCCCUCAGUAUGGACGACAGGCCAGCUUUAAUGGACGGU
wheat-miR-342	GGGCCCAUGUAGGUGGCAUGACAA	0	0	0	3	0.01	0.01	0.01	0.256369	0	4.68015	GGACGCACGCUCUUGUUGAAAUAUGAGAUGGGCCUAGAGCUCAUAUGACAAUUUCAGAUUUAAUCUCUAAGGGGCCCAUGUAGGUGGCAUGACAAGGUGAUGGGAAGUUUAGUC
wheat-miR-343	UUUCCCGGCUAGUGCACC	105	107	19	106	8.7457	10.1474	1.78916	9.05837	0.214471	2.33997	CCCGGUCACGGUCGACCACUGAUGUGACUGCACCGGCUCGGAAGCAGGCCCGGCUCAUCAUGUCGAUCAUUUCCCGGCUAGUGCACCCUCUUGUCGGCCGGCCAUGGU
wheat-miR-344	AUCUAUUUUGGAACGAAGGGA	24	57	24	109	1.99902	5.40565	2.25999	9.31474	1.43518	2.0432	CAGCGCACGAUAACUCGGGAACUGGAUUCUCNNNNNNNNNNNNNNNAAUAUACUCCUUCCGUUUCAAAAUAGAGGUCAUCUAUUUUGGAACGAAGGGAGUAUAUCCUAACUUUC
wheat-miR-345	UCGGACCCGGCGUCAUUCCCC	6	33	3	35	0.499754	3.12959	0.282498	2.99097	2.64668	3.4043	AUGAUGGAGUCAUGGGGAAUGAAGCCUGGUCCGAAACGCGCCACACGCACGCCAUGCGCGCGUCUCUCUUUCGGACCCGGCGUCAUUCCCCUCGACAACCAUGACGCGGAA
wheat-miR-346	UUGGUGGCUUGAACCGGGACC	6	24	10	76	0.499754	2.27606	0.941661	6.49468	2.18725	2.78598	CUGGCCCACCACCAUUGGUCUUGGUUGGUGGCUUGAACCGGGACCAAAGGAUCCCCUUUAGUCCCGGCUCAAGUCACCAACCAGGACCAAUGAGGUGCCUAUAUAUACCCCUCG
wheat-miR-347	CCCCCCUGACUGCUGGGACC	0	1	0	0	0.01	0.0948359	0.01	0.01	3.24543	0	AAUUAUUCCUCCACCUGAUAGCGGGACCCACCAGACGGGCCACCGUAUUUCACCCCCCUGACUGCUGGGACCCACCAACUACAUCUUCGCACGCGAGGAAGUGCCUGACAGUCGG
wheat-miR-348	UGAAGCUGCCAGCAUGAUCUGA	1271	5062	2131	13340	105.865	480.059	200.668	1139.99	2.18099	2.50614	GAUCAAGGUGCACCACAAGCUGGUGAAGCUGCCAGCAUGAUCUGAUGACCUAACUCAUGGAUCAGAAUCCAUGUCAAUCAGGUCAUGCUGGAGUUUCAUCUGCUGGUCGGAG
wheat-miR-349	ACAUGUCAGUGACCCAAAGGC	1	4	1	11	0.0832924	0.379344	0.0941661	0.940019	2.18725	3.31941	GACUAUGCUUCGGUGCCUUAAGGCACCUGCCUUUGUGUCCAUGACAUGUGGGCCCAAUAGGUGGCUGGCCCACAUGUCAGUGACCCAAAGGCAGUUGCCUUUAAGGCACCG
wheat-miR-350	UGUGUUUCGUUGGCUCCC	5	2	0	0	0.416462	0.189672	0.01	0.01	-1.13468	0	AGCGCCGACGAAGGCUCCAAGAUGGGAUCUCGCGGAUACAGAAGGUUACGACGGUGGAAUUUGUGUUUCGUUGGCUCCCUGGAUGUUUUCGGGGUACGUAGGUAUAUA
wheat-miR-351	UUACAGACGGCAAAGUGAGCUCUU	6	5	7	35	0.499754	0.47418	0.659163	2.99097	-0.0757849	2.18191	GCCGUCUGUAAAAGAAAACACAGACGACAAAGUAUCUUUGCCGUAUGUGAUUUUUCUUACAGACGGCAAAGUGAGCUCUUUGUCAUCUGUAAAACAAAAACACAGACGGCUAA
wheat-miR-352	AUCCGUAUUUAGACAAAUCUAAGA	5	16	9	36	0.416462	1.51737	0.847495	3.07643	1.86532	1.85998	AAUAAUAAUAAUUUUGUAAACAUAUACUCCUUCCGUUCCAAAAUUUUUGUCUUAAAUUUGUCUAGAUACGGAUGUAUCAUACAUCCGUAUUUAGACAAAUCUAAGACAAGA
wheat-miR-353	GGGACCUUUCUUUGGAUA	10	18	2	15	0.832924	1.70705	0.188332	1.28184	1.03525	2.76687	UGUAUAAUAAUUAGUAAGUCUUGAUAUUCUUUCGUGGAGUCCCUUCUUGAAUCUUAGAUUGAAAAAAAAAAGAAUGCCCCUUAGGGACCUUUCUUUGGAUACCAAGAUUU
wheat-miR-354	UGUUGACUAAGUUGACAAAGCCCU	0	0	0	1	0.01	0.01	0.01	0.0854563	0	3.09519	AUCCAACGGUCACUGGUGAUAGAAUCGUUUGUUGACUAAGUUGACAAAGCCCUCCGUACGUGUCAACUUAGUAGGCCCACAAGUCAGGCUCCCACUAUGGUGGGUCCCAGCUAG
wheat-miR-355	GCUGGCUCUGUUACCGGCGUGAAC	0	0	0	1	0.01	0.01	0.01	0.0854563	0	3.09519	AGGCCGCUGGCUCUGUUACCGGCGUGAACUAGGGCCGCUGGCUCUGUUGCCGGCGUGAACUAGGGCCACUGGCCUGAACUAGGGCGUGCUAUUUUCGAAAGGUGGCGUUUGAA
wheat-miR-356	AAACGUUCUUAUAUUAUGGGA	4	4	1	7	0.333169	0.379344	0.0941661	0.598194	0.18725	2.66733	AGAUAAGAUGCAAAAUGCUACAAAAUGAACCAAUCCCUCUUCCCAUAAUACAAGAGUGUUUUGAACACUGGUGUACUAUACAAAACGUUCUUAUAUUAUGGGAUGGAGGGA
wheat-miR-357	AUUAACGGGCCAGAUCUGGCUUCG	0	0	0	1	0.01	0.01	0.01	0.0854563	0	3.09519	CUAACAGGCCGAAAGUCACUGGGCUGUAGUUGGGCCUAAAUAUUUGGCGAACAAUUAACGGGCCAGAUCUGGCUUCGAGCCGUAAAUGGGCCCAAAUAUUGGGUGAACAAUUAA
wheat-miR-358	UUUUGUCACGGCAGAUGUCCUAG	0	0	0	1	0.01	0.01	0.01	0.0854563	0	3.09519	UUGGAACAUUCAUCCACCAUAAGGCAGGCACCCUGUCGUGGUUUUGUCACGGCAGAUGUCCUAGAGAAAGGACUUAGUCAUGGAGCCAUCGCGAUGGGUUAGCUUGAAGGGAU
wheat-miR-359	UUGCAACUGGGACAACAACAA	0	0	0	2	0.01	0.01	0.01	0.170913	0	4.09519	CGGAUUUGCAACUGGGACAACAACAAACUAUGGGCCUAGUUGCAAGUUGAGGGUGGACUUGCAACUGGGACAAAAAAAGGUCGGAGCCCGGUUGCGGGUCAAGGGUGAACUUGC
wheat-miR-360	GUUUGAGAAACGGAUGACCGAGAC	3	8	1	23	0.249877	0.758687	0.0941661	1.96549	1.60229	4.38354	CUGAUCUCCUCCGUUGGAUUUCUCGCACUACAGGGUGUUUGAGAAACGGAUGACCGAGACACAGUUUUUUAGAAGCAUUAACUCCUUACUCCGGGCAGACCAUACCAAACCUAC
wheat-miR-361	UUCCUCAGACCCAAUACCCAUU	0	0	0	1	0.01	0.01	0.01	0.0854563	0	3.09519	ACUAAUUUUCCCCAUAGGGUACAACGGGGAUGGGGACGAUAUCCUAUUCCUCAGACCCAAUACCCAUUGGGGACCCGGUUAGUAACGGUGACAUUGCGGUCAACGUUAAAAUAU
wheat-miR-362	UAGUUCAAGGAGAAUACGGUGAGG	0	0	0	2	0.01	0.01	0.01	0.170913	0	4.09519	CCUGAAGACUUACCACGAGUCAUUGGACGAGAUCUGUGUGAUCUUAGUUCAAGGAGAAUACGGUGAGGACUUGGUGUACUGAGCUGCGUGCCCAGCGAUUGGGUGUCCGGGACU
wheat-miR-363	UCCCCAGCGGAGUCGCCA	8	7	13	11	0.666339	0.663851	1.22416	0.940019	-0.00539556	-0.381029	GUCGUUGCCAGACAUAAUGGAUGAUGAUGAUGCUUGAUCUUGUCCCCAGCGGAGUCGCCAAAAAGUGUGUUCGCACACGAACAUGUCACGUGUACUCUCGACGCCGGGGGUGAU
wheat-miR-364	AAGAUAUGACUCUAUAUGAAUGCC	5	11	1	16	0.416462	1.0432	0.0941661	1.3673	1.32475	3.85998	UACAACUCGAUACUAGAACAAGAUAUGACUCUAUAUGAAUGCCUUCAGCGGUGUACCGGGAUGCGCAAUGACUCAUGAGUGACAUGUAUGAAAAAAAUUUGAAUGUUGG
wheat-miR-365	UCGACCACAGUCUCGGGGACU	0	1	0	0	0.01	0.0948359	0.01	0.01	3.24543	0	CCACCAACAGAUAGCCACAAAAAAAGGAGGUGUUCUUCAGACUGUAGUCGACUGCCAGCAGUCGACCACAGUCUCGGGGACUACACCCAGUGGGUGCACUCAGUGUACCCCCAC
wheat-miR-366	AGCCCAGCAGCCGCACCA	5	5	2	4	0.416462	0.47418	0.188332	0.341825	0.18725	0.859979	GGAAGAUUUUGGAAAGGAGAGGGAGCCCAGCAGCCGCACCAGUUGGCCAAGGCCCAGCUGGCGCCCUUCCCACUGGGCCGGCUCCAAGGCCCAGCCGCCCCACCAGUUUCCAUA
wheat-miR-367	CCCUUCGGCCGUAGUACCGCA	3	9	2	3	0.249877	0.853523	0.188332	0.256369	1.77221	0.444942	AAACUACCCAGCGGUACUACGACAGUGGGGUCAAGGGCGGUAGUACCACUGUGGAGCGGUACUGUCGCUUGAGACCCUUCGGCCGUAGUACCGCAGGCAGUGCAGUACUACCGC
wheat-miR-368	ACGGGUGCGCUGCGACCGGCC	0	1	0	0	0.01	0.0948359	0.01	0.01	3.24543	0	AGAGGGCGACAGAUCUGACGGCUGUUAAUGAAUGAAUCGGACGGGUGCGCUGCGACCGGCCCAAAAUUGGGCCGGCGCACCGGCGCCUAUCACUGGCCUAGCGGAAAUG
wheat-miR-369	GACAAGUAUUUUCGGACGGAGGGA	17	81	69	217	1.41597	7.68171	6.49746	18.544	2.43964	1.51301	UACUUCCUCCGCCAGGAAAUACUUGUCGGAAGAAUGAAUAUAUCUAAACGUAUUUUACUUUUAGAUACAUCCAUUUUUUGACAAGUAUUUUCGGACGGAGGGAGUAUAAUCAAU
wheat-miR-370	AAAAAUUGUUACUAGUGGCGCACC	0	6	0	10	0.01	0.569016	0.01	0.854563	5.8304	6.41711	UGCGCCAUUACUAGUUAGCACUAGUAAUGGCGCACCGAGCCAUGAUGCGCCAUUAGUAUGUUUGAAAAAAAUAAAAAAAAAUUGUUACUAGUGGCGCACCAUG
wheat-miR-371	CGAGUGCUUGUAACCUGAG	17	28	4	10	1.41597	2.65541	0.376664	0.854563	0.907142	1.18191	UCUCGCGCCGAGCGCACUAGCGAGUGCUUGUAACCUGAGCGGGGGCAAUAAGGUGGCGUGAACGUUGCCGUAGCGCUGUGGGCCUGGUCCAGUUGUGCACCUGCUGGC
wheat-miR-372	AGCCUUUGUUGGGCAUGUCGAGAA	1	18	3	13	0.0832924	1.70705	0.282498	1.11093	4.35717	1.97546	UGUGGGGCAAGACUCUUAAAGUAGCCUUUGUUGGGCAUGUCGAGAACGGUCGCUGUGUGAUUAACUUUUCGGAGCGACCCACUAAGACCGUGACAUGCCUAAUGGCUAAAGUUG
wheat-miR-373	AUCCUACUUGGGGCGCCU	3	2	3	2	0.249877	0.189672	0.282498	0.170913	-0.397713	-0.724983	CCGGUGAAAAAAGGAAAGGGGGGGCGCCACUUGGGGAAACCCCAAGUAAGAUUCAGAUCCUACUUGGGGCGCCUCCUGGCUACCUCUCCCCCUCCCACCUAUAUAUAUGUGGG
wheat-miR-374	AAUUAACUGAUGCUGAAAUG	1	5	0	5	0.0832924	0.47418	0.01	0.427281	2.50918	5.41711	CAUGCUACCUCUGUUCGGAAUUAACUGAUGCUGAAAUGUGUGUAUCUAGACGUGUUUCAGUGUGUAGAUACACUCGUUUCAGCGUCAGUUAAUUCUGAACAGAGGGAGUA
wheat-miR-375	ACGGUAUAUGUGGAUUGCACUAGC	0	3	1	8	0.01	0.284508	0.0941661	0.68365	4.8304	2.85998	CACACGUGAGAGGGGGUGUUACGGUAUAUGUGGAUUGCACUAGCUCUUUUCAUAAGUUCAGACUUUUGGUUGGCUAGUGCAUGACGCUUAACAGAUAUUACUCUCACUGUAUGU
wheat-miR-376	UUCGCCGGAGCAGCGUGCUGUGA	2	9	8	29	0.166585	0.853523	0.753329	2.47823	2.35717	1.71796	UGGCGGCGUGGUGGCUUUGUUCGCCGGAGCAGCGUGCUGUGAAUUGAAUCCCGCGCGCUCCUCCAUCGAGCAUGGCGGCCCACGUCGCGCGCAUGGCAUAGAGGCGGAGAG
wheat-miR-377	AAUUUCCGUGCCAAAAACUAUACA	0	3	0	21	0.01	0.284508	0.01	1.79458	4.8304	7.4875	UCGCCCGAAACUUGUGAAAUUUUUCCUCCGUGUGUGUUCUAUAAUUUCCGUGCCAAAAACUAUACACCGUAUAUUUAGGAAUGGAGGGAAUAUAUAAUAUGGAUGUGUGCAUCG
wheat-miR-378	AGUCCCGAGGCACCCACGAG	0	0	0	1	0.01	0.01	0.01	0.0854563	0	3.09519	GUAUCGGAGAUGGGCAGAAGAGUCCCGAGGCACCCACGAGGGUGGGGGCGCGCCCUACCCCCCUGUGCGCGCCCCCAGCUCGUGGCCGCCUCGGAGACCCCCCUGACUUGUCCC
wheat-miR-379	AAUGUAAGACGUUUUUUGACACUA	9	36	14	44	0.749631	3.41409	1.31833	3.76008	2.18725	1.51206	UCUGUUUUGUAGUCCCUCUGUCCCAAAAUGUAAGACGUUUUUUGACACUAUUAUAGUAUCAAAAAAUGCCUUACAUUUUUAGACAGAGGGAGUACAAUAUAACUAGAUCA
wheat-miR-380	CCUCCGUCCCAUAAUGUAAGA	2	9	3	16	0.166585	0.853523	0.282498	1.3673	2.35717	2.27502	ACCUAUUCCCUCCGUCCCAUAAUGUAAGACGGUUUUCAACACUGAUGUAGUGUCAAAAAGUAUUUUAUAUUAUGGGACGAAGAGAGUACCUGAGAAUAAUAGACCCUUUAGA
wheat-miR-381	GAGUGUAUGCGCGUGUAUAUGAGC	2	3	6	17	0.166585	0.284508	0.564996	1.45276	0.772212	1.36248	GGCGCCGCCACUGGUGUGCGUGUGUGUUCAUACAGAUGAGUGUAUGCGCGUGUAUAUGAGCGCUUGGGUCUGUACCAAUGUUAAAAAAACACACUGAACAGAACCUAGUAUACA
wheat-miR-382	UCCGUCCGGAAAUACUUGUCC	21	75	7	95	1.74914	7.11269	0.659163	8.11835	2.02375	3.62248	CCCUCCGUCCGGAAAUACUUGUCCUCGAAAUGGUUGUAUCUAGACUUAUUUUAGUUAUAGAUACAUCCAUUUUAUCCAUUUCGAGGACAAGUAUUUUCGGACAGAGGGAGUAU
wheat-miR-383	CUCAGCCCCUCUUAUAGCGU	0	0	0	1	0.01	0.01	0.01	0.0854563	0	3.09519	AGCCAAGCCUCUAACCCACCUUGUCCUAGCAAACCGUUGUUUGGCUAUGUUACCACUUGCUCAGCCCCUCUUAUAGCGUUGUUAGGUGCAGGUGAAGAUUGGAGUCUGUUCCU
wheat-miR-384	AUGAACCGGGACUAAAGGGCAGCC	4	16	7	77	0.333169	1.51737	0.659163	6.58013	2.18725	3.31941	UGGCAUGAACCGGGACUAAAGGGCAGCCUUUCAUCCCGGCUCAAGCCACCAACUGGGACCAAUGGUGGUGGGCCAGGAGCGAGGCCCAUUGGUCCGGUUCGUCCCACCAACCAG
wheat-miR-385	AAUGUAAGACGUUUUUUGACACU	8	24	9	21	0.666339	2.27606	0.847495	1.79458	1.77221	1.08237	AUCUCGAAGCUUAGCGGUGCUGAUCUGACCUUAGCUUUCGACAUGACACGCUCAAAAUGUAAGACGUUUUUUGACACUUGAUAGUGUAAAAAAAUGUCUUAUAUUUUGAAACA
wheat-miR-386	GGGGGCCGCAGUGACCAGGCCCGGG	144	123	107	210	11.9941	11.6648	10.0758	17.9458	-0.040161	0.832758	CAAAAUAGCCCCGUAACUUUGGGACAAGGGGUGCCCCCUCACAAAAGGGGGCCGCAGUGACCAGGCCCGGGCGACUAUUUACCAAAAACACAGGUCGGUGGUAUGAAAA
wheat-miR-387	UUGAAACUGUAGAUGUGCGGU	0	0	0	1	0.01	0.01	0.01	0.0854563	0	3.09519	UGAGGGUUUCAUGCUUGGUUACGGAAAGGACUCGCGCACCUACAGAGUCUUCAACAAUGUUCUUCACAAGGUUGUUGAAACUGUAGAUGUGCGGUUCGAUGAAACUAAUGG
wheat-miR-388	GUUUUUUGUUCGUUUGGAUCGGCC	0	0	5	11	0.01	0.01	0.47083	0.940019	0	0.997483	AGAAGCAAAGUUGAAACGGGAACGCGCCGAGCCAAACGAACGACACAUUUGUCUGUUUUUUGUUCGUUUGGAUCGGCCACCCGUUUCGUGUCCGUCCUCUUUUUGAUAUGGGUC
wheat-miR-389	AGGUUUCACUAUAGACCACAUACG	1	7	5	16	0.0832924	0.663851	0.47083	1.3673	2.9946	1.53805	CUUUGAGAAGGUUUCACUAUAGACCACAUACGGAGUAAACUAAAUGAAUCUACACUCUAAAAUGCAUCUAUAUACAUCCGUAUGUGAUUCAUAAUGAAAUAUCUAGAAA
wheat-miR-390	GACCUGUAUGGGGCACCA	12	2	12	1	0.999508	0.189672	1.12999	0.0854563	-2.39771	-3.72498	AAAAAGGUCAAGCCACAGUUGAUGCGCUAGUCGAUAUGGAGGUGUGCCAUCGCGCUGCUUCGUCUAUGCGAGGGACCUGUAUGGGGCACCAAUGUCGGAGCUAAAUCCAACAG
wheat-miR-391	AAAACGGACAAACCAGACAGCCC	3	11	2	20	0.249877	1.0432	0.188332	1.70913	2.06172	3.18191	UGUUCCGAUGUCGUUAGGCCAACUCCAGCGCGCGACCCCAUCCUGUCCGGGUGCGUCCGUUUGGGCCAAAACGGACAAACCAGACAGCCCAGCGCGCGGGCGUAAACG
wheat-miR-392	UCGUCUCUGAAUCGUCCAAGA	0	0	20	43	0.01	0.01	1.88332	3.67462	0	0.964316	GUCGGAGUAUCCUUUGGCACUUACGAUGUGGCCUGGGGCUUUUCCCUAGGGUGCCCCUUGGGGGAGUGUUCGGCAUUCGUCUCUGAAUCGUCCAAGAGGGAUAUCUUUCCUUUC
wheat-miR-393	GGUGGCUGUAGUUCGGUGGU	7	8	12	24	0.583046	0.758687	1.12999	2.05095	0.379895	0.859979	AACUAGCGCUCACGCGCGUCUGUGGGUGCAAACGGCAGGUCACAGGGUUGUCGGAAUCAUCGACGGGGUCAAGUUCCGCGGUGGCUGUAGUUCGGUGGUGCAUGGGUG
wheat-miR-394	AAAUAUUGGCUAGAGAUUGGUUGC	3	16	4	30	0.249877	1.51737	0.376664	2.56369	2.60229	2.76687	GCUCCAAGUCGCUCACAUACACGAGCACACAGAGCAUAAUUGGUUUGAUGCCAAAAGUUGGCAUGCCAAAUCUUGGCAACUGUCAAAUAUUGGCUAGAGAUUGGUUGCUUGCC
wheat-miR-395	AGGGUUUAGUCCGUAGAGGCAAUC	0	0	1	0	0.01	0.01	0.0941661	0.01	0	-3.23521	UGGCGUUUGGAUAUGAAGAUUCCUUCCUGUGUAACCCGACUCUGUACAACCCUAGGCCCCUCCGGUGUCUAUAUAAUCCGGAGGGUUUAGUCCGUAGAGGCAAUCAUAAUCAUA
wheat-miR-396	UCCCGACUGCCAGGCACUUCC	1	0	0	0	0.0832924	0.01	0.01	0.01	-3.05818	0	GACAACGCUUCGACCAGGUGGGUCCCGACUGCCAGGCACUUCCUUGCAUGUGAAGAUGUAGCUGGUGGGUCCCAGCUGUCACGGGGGAAACAUUUUUUUCGUGAAAUACGGUGG
wheat-miR-397	AAUUAAUAUGGAUCGGAGGGA	2	3	10	21	0.166585	0.284508	0.941661	1.79458	0.772212	0.930368	GUUUUAAAAGUAUCACUCCCUCCGAUCCAUAUUAAUUAUCGCUGACUUAGUACGAACCAAUGACAAUUAAUAUGGAUCGGAGGGAGUAGAAUUUAUUCACCUCUAAAAAUAUCG
wheat-miR-398	AGCCCAGAGAUCGAGGAGAAGUCU	0	0	0	7	0.01	0.01	0.01	0.598194	0	5.90254	CGCUUCUUGACUUGCACUCCAAGUCCUCUGGAUCAUGUUUUGUGGCACCUCAGCUCAAAGAAACCGAAACGCCCCAUAUUCCAGCCCAGAGAUCGAGGAGAAGUCUUCUGGAAU
wheat-miR-399	UCCGUUCCUAAAUGUAAGUCU	3	21	4	21	0.249877	1.99155	0.376664	1.79458	2.9946	2.2523	UCUUUAGAGAAGUAAAAAUACCCCACUAAUGUUUACUCGGCAGUUUACUACUCCCUCCGUUCCUAAAUGUAAGUCUUUUUGGAGAUUUCACUACGGACUACAUACGGAAUAA
wheat-miR-400	AGACACUUAUUUUGGGACGGA	1	16	0	6	0.0832924	1.51737	0.01	0.512738	4.18725	5.68015	UCUUUCUUUCUUUGCAAGUACUCCCUCUGUCUCAAAAUAAAUGUCUUGAUACUAACUUUAGUACAAAGUUGUACUAAAGUUGAGAGACACUUAUUUUGGGACGGAGGGAGU
wheat-miR-401	CGGAUUGUGACUGAACGCCG	26	7	8	1	2.1656	0.663851	0.753329	0.0854563	-1.70584	-3.14002	GGAGGGGCGCGCGCCUCGCCGGAUUGUGACUGAACGCCGCUGUCCACGGCGAGAUCGGCGCUAAGAUCUUGGCCAGGGUUGUCUCGGGAAUCAGAUCGGAUCAGAUCGA
wheat-miR-402	AACUAACUCUAACCCAUGGAUCCA	2	5	2	15	0.166585	0.47418	0.188332	1.28184	1.50918	2.76687	UCGGUGCAACUUGCUCCAAUUUAACCCUCAUGCUUGGAUACUUUAGGGCUAUUUGAGCCCCAACUAGUAGCUCAAACUAACUCUAACCCAUGGAUCCAAACAGGGCCAAA
wheat-miR-403	AAUAGAUGACCCAACUUUGU	20	94	83	535	1.66585	8.91458	7.81578	45.7191	2.41991	2.54833	ACUCCCUCUGUUUCAAAAUAGAUGACCCAACUUUGUACUACCUCCAUUUACAAAGUUGAGUCACCUAUUUUGGAACGGAGGGAGUAUAUGAGAACACACGGUUGCAUGCUAAA
wheat-miR-404	GAGGAAACGGACUUGUGUUGGAGC	2	0	3	6	0.166585	0.01	0.282498	0.512738	-4.05818	0.859979	GACCUCCUACGUUCGAAUCGGGGGUCCUGUUGAUCUGGAGGGGUGUGGCGUACCGCAAAACGGAGGAAACGGACUUGUGUUGGAGCGCUACGGUCGAAACGGAAGUCCUGUUCA
wheat-miR-405	UUCGCCGGUGACGCGUUUCCCU	17	86	81	120	1.41597	8.15589	7.62745	10.2548	2.52605	0.42702	UGGCGCUGUUGCCUCCCCUUCGCCGGUGACGCGUUUCCCUUAGCGGAAGCGCGCCACCGUCGAAUGGCGUGGCUGCUGUGCUCUUUGCCCCUUUCGGGGUAGGUUCUUCG
wheat-miR-406	AAACGUCUGGGCUGACCGGCACCC	1	3	2	24	0.0832924	0.284508	0.188332	2.05095	1.77221	3.44494	CCAGACGGACCUCUCAAACAGCUCUCAAACGUCUGGGCUGACCGGCACCCCCAUAUUUGGGCUGGAUAUGGGGGCGCCUGGGCGCGCCCGCCAUGUCGGACUGACAAAGGGUCC
wheat-miR-407	AUAUUAUGGGACGGAGGGAGU	0	4	4	5	0.01	0.379344	0.376664	0.427281	5.24543	0.181907	UGCUACAAAAUGAACCAAUCCCUCUUCCCAUAAUACAAGAGCAUUUUGAACACUGGUGUACUGUACAAAACGUCCUUAUAUUAUGGGACGGAGGGAGUAGCUGUUAAUGUA
wheat-miR-408	UAAACCGGAUUUUUCUGAAGCACC	29	96	30	124	2.41548	9.10425	2.82498	10.5966	1.91423	1.90728	AAUAAACCGGAUUUUUCUGAAGCACCGGUGUCUAUUUUUACAGGAAAGGCGUUUAGUUAAACGUCUAUCCUGUAGAAAUAAGCACCGGUGCUUAAGAAAAAUUUGGUUUAUUU
wheat-miR-409	AUAUACUAAUGGCGCAUCUGAGGU	0	2	0	7	0.01	0.189672	0.01	0.598194	4.24543	5.90254	AAUGGCGCACUAUUGUAUAUACUAAUGGCGCAUCUGAGGUCCGCCAUUAGUAUACCAGAUACUAAUGACGCACUAGUGGUGCGCCAUUAGUAAAAUAUACUAAUGGCGUGGCA
wheat-miR-410	AAAAGUCCCUGUAAACAAACACCC	3	5	0	14	0.249877	0.47418	0.01	1.19639	0.924215	6.90254	CCCUGUUUGGUUUACAUGGGACUGACAAGGACUUUUUUUAGUCCCUACACCAAAAAGUCCCUGUAAACAAACACCCUCUAAUAAUGCCGCUGGAAAAUUGAUGCAAUGCCAC
wheat-miR-411	AUGUAGAACCACCCCGAUU	0	0	0	2	0.01	0.01	0.01	0.170913	0	4.09519	UCGCGCGGCUCAAUGAUGUAGAACCACCCCGAUUGCCACCCUUUCACGGUCUCCACGAAGGAGCUGUCAAGCCAGGUAACGUUGGGCAUUCUGCCCACCAUGGCGCCUUCG
wheat-miR-412	GCCCGGGCAGUUAGGUAAAGUCACA	2	29	3	65	0.166585	2.75024	0.282498	5.55466	4.04523	4.29738	UACAUAGUCAUAUUUAAUAUUGUGAUAUGACUCUACAUAACUACCCGACAAUACGACUGUUCGGGUUGUACUGCCCGGGCAGUUAGGUAAAGUCACAUCGCACUAUUAAAUAUG
wheat-miR-413	UCGUAAACUGAAAUUAACGACCU	3	2	3	3	0.249877	0.189672	0.282498	0.256369	-0.397713	-0.140021	GGUCAAAAGUUGGUGGUCGUAAACUGAAAUUAACGACCUUCUUUGGGAUAAGGUCGUAGACGUUUACGACCAAAACAAAAGGUCGUGGAACCCAUCACCUUUUAUUUUGGU
wheat-miR-414	UCCAUGACUGAAUAAUAAAUACG	0	0	0	1	0.01	0.01	0.01	0.0854563	0	3.09519	AGGCCUUACUUUGAAAAUUUAUAUGCAUGCAGCCAUUUUAUUGGUUGUAGUGAGAGGCAUUGUUGAUAGUUCCAUGACUGAAUAAUAAAUACGUUGCAUGCAUGUUUUUUCAU
wheat-miR-415	CUCAGGAGAGAUGACACCGAC	157	407	119	589	13.0769	38.5982	11.2058	50.3338	1.56151	2.16729	GUGUGGGUUAGGGCCCUGUGCUCAGGAGAGAUGACACCGACGCCGAUCAGAUGGGUCGGCUUAACCAGGCGUCUGUUCGGAGUUGGUGUCACCUCGCCUGAACAUAGGGCU
wheat-miR-416	AUUCUUGUCUUAGAUUUGUCUAGA	20	23	19	54	1.66585	2.18123	1.78916	4.61464	0.388883	1.36694	UUGUCUAGAAAUUCUUGUCUUAGAUUUGUCUAGAUACUGAUGUAUAAAUCUAAGACAAGAAUUUUAGAAGAAGGAGUAUAUUUUGGCAUGGAGGUAGUAAGCUGCAUGCAUG
wheat-miR-417	AGCGUGACUGGGAGCUAGGUCGCC	1	8	11	19	0.0832924	0.758687	1.03583	1.62367	3.18725	0.648475	UGGCGUCUUUUGUGAGCGGGAACGACCAAGUUUCAAAUUGCCACGUCCCGGGGGGCGGCGCCUGGGAGCGUGACUGGGAGCUAGGUCGCCCACAUGGAC
wheat-miR-418	AGUAGAACCAAGUCGACUGCC	4	7	0	9	0.333169	0.663851	0.01	0.769107	0.994604	6.26511	CUACCUUCAAGGGGGCGGGCUUCUCCACUCGAGCCAGGGAAAAGGGAGGAAGUCCAGUCGACUGACCCGGGGUCGGCUGAUCCUUGCAGUAGAACCAAGUCGACUGCCAGCCCC
wheat-miR-419	GCGACUGGGCCGAUUUUUUGGCGC	0	0	0	25	0.01	0.01	0.01	2.13641	0	7.73904	AUUUUGGCCCGAGCUAGCGAAAAAUGGGCCCUUGGGGACGCGACUGGGCCGAUUUUUUGGCGCUGGCGGCCGAAAAGUCGCCUGGGGGGUCUUCUUGGGGGUGCGGCUGGAGAU
wheat-miR-420	UCACCGGCGCUGCACACAAUG	9	22	27	1450	0.749631	2.08639	2.54248	123.912	1.47676	5.60693	CAAAGGUGCCAUUGAGUGCAGCGUUGAUGAACCGUCCUACUCCUCCGAGGCCGGAGCGGUUCACCGGCGCUGCACACAAUGACGGCUCUGCUUUCUCCGGCGAAACAGC
wheat-miR-421	UAUCCUGUACAAAUAAGCACC	3	22	9	32	0.249877	2.08639	0.847495	2.7346	3.06172	1.69005	GUACAAUAGGAGAUGCUUAGGCAGGUGCUAAGAAAAAUAAACUAAAUUUUUUUUAAGCAACGGUGCCUAUUUCUAUAGGAUAGACGCUUCUAUCCUGUACAAAUAAGCACCGGU
wheat-miR-422	ACGAUGUGGUAGAUGCAU	3	4	0	8	0.249877	0.379344	0.01	0.68365	0.602287	6.09519	GUACGAUGUGGUAGAUGCAUUGGAAUGGAGUGGCGCCUUUAUAUGAGGGCAAACUGCAUUGCAUUCACAUCGUGCAACCUCUUUUCCUGGUCCUCCUCCAUUACUUCCCUCAUG
wheat-miR-423	AAAAAAAGUUACUAAUGGCGCACC	0	0	0	3	0.01	0.01	0.01	0.256369	0	4.68015	AAAAAAUAUAAAAAAAGUUACUAAUGGCGCACCUGCCCGUGGUGCGCCAUUAGUAUCUUCCCGCCUUCAAAAUUCAAAAUAAAUAAAAAAUAAAAAAAGUUAGUAAUG
wheat-miR-424	AGAUAUCAUGACCAAGGGCUUGCC	0	7	0	9	0.01	0.663851	0.01	0.769107	6.05279	6.26511	AAUUUGCAGAUAUCAUGACCAAGGGCUUGCCUACAGCGUCAUUUGAGGAGUUCCGGUCCGGUCUUUGCAUCAGCAGCGGUGCCGCUUCGGCUGCGCGCGGGGCGGGGGGGUGU
wheat-miR-425	CACCAAGAUGUACGAGUUCAGGCC	0	0	0	6	0.01	0.01	0.01	0.512738	0	5.68015	ACAGUGAUGUAGGGGGGUAUGUAUGGAGAGGCUAGAUCUCAGCUAUUGGGAAGUUGUAAACACACCAAGAUGUACGAGUUCAGGCCCUUCGCAGAGGAAGUAACAGCCCUA
wheat-miR-426	GCCGGACUCAUCGUCAUUGAAGCC	0	4	1	6	0.01	0.379344	0.0941661	0.512738	5.24543	2.44494	CCCGCCUUGCAAUGCCGAACAAUCUGCGCGCCGGACUCAUCGUCAUUGAAGCCUAGUUCGGGGGCUACUGAGGGAGUCCUGGGUUAGGGGGUGUUCGGGUAGACGGAC
wheat-miR-427	GAAAUGUUGGGUGGCUGUGGCACA	2	1	0	11	0.166585	0.0948359	0.01	0.940019	-0.81275	6.55462	CUCCCCAAUGGAUAUUGUGCCAUGACCACCCAACAUUUCCACCAUGUGCAAUGUGCCAGUGUUGAGGCCGACUGCGCAUGAUGGAAAUGUUGGGUGGCUGUGGCACAAUAU
wheat-miR-428	AAUUACUUGUCGCAGAAAUUAAUG	8	12	3	14	0.666339	1.13803	0.282498	1.19639	0.772212	2.08237	UAUACUCUUUGUCCGUAAUUACUUGUCGCAGAAAUUAAUGUAUCUAGAUGUAUAUGUGUUUAGUCCCAGGUACAUCAAUUUCUAUCCAUUUUUGUGACAAGUAAUUCGGGAUGG
wheat-miR-429	AGGAUAUUUUACUGCCGGCGCCCA	0	0	5	55	0.01	0.01	0.47083	4.7001	0	3.31941	UUGGGGGCGCGAGUGGGAGGAUAUUUUACUGCCGGCGCCCAAAAAGUGGCCGUGGGGGCGUCUUGGGGGCCGGCUGGAGAUGCUCUUAGCUUGAGUAGUCGAAGAUGUU
wheat-miR-430	AGUGAAAUCUCUCCAAAGACU	0	0	1	3	0.01	0.01	0.0941661	0.256369	0	1.44494	AAUAGUAUAAGUCUUUGUAUAGAGUUCAUCAUGAACCACAUACGGAUGUAUGAGUGUAGAUUCAUUUAUUUUACUCUGUAUGUGGUUCGUAGUGAAAUCUCUCCAAAGACUUAU
wheat-miR-431	AACCUAGAGACUCGUAGUAGCACG	1	1	2	7	0.0832924	0.0948359	0.188332	0.598194	0.18725	1.66733	CAAUAAAACUGGGUAGUAAAGAGGUAUGAUCAAAGUGUUACUUGCCUUGCUGAUGAUCCGCAAAACCUAGAGACUCGUAGUAGCACGCUUCGCACUCCGGGUACUCUAUCGCAAA
wheat-miR-432	UCCGCGAUCAUCAUGACCAAA	13	19	6	18	1.0828	1.80188	0.564996	1.53821	0.734737	1.44494	GAUUUGGUCGUGAUUAUAGCGGUUGUUUGUUGCUUUGGGGCAUGGGUAAAACCCAUGGUUCGGGCAAAAGUCUUCCGCGAUCAUCAUGACCAAAACAAGGCAGACGCCGGC
wheat-miR-433	AGACACAACAAUUGAUCG	0	2	0	0	0.01	0.189672	0.01	0.01	4.24543	0	CAGGGGGCACCCUAGAGACACAACAAUUGAUCGUUUGAUCUUUUAGCCGUGUGCGGUGCCCCCCUCCACCAUAGUCCACCGCGAUAAUACUGUAGUGGUGCUUAGGCGAAGCCCU
wheat-miR-434	GAUCCGGUCGGUCUUGAGCUCGCC	1	1	4	18	0.0832924	0.0948359	0.376664	1.53821	0.18725	2.0299	CGGCCGGAUUUGGGGCGGAUCCGGUCGGUCUUGAGCUCGCCCGACUGUGGGAGGUCGGGCCGCGCCAUGGACUGGCCGGGCACCUCACCGGAAGG
wheat-miR-435	CGGGGAGCUUUGUCCCAUU	36	41	48	62	2.99852	3.88827	4.51997	5.29829	0.374877	0.229213	UCAUGUUCUGUUUAUUUGAUUCGGGGAGCUUUGUCCCAUUGUCCGACUGCCGUUCUCUUGGUUGAUCUGACUUUACAAAGCUCCCGAGAGGUAUUCAGGUGGCGCUUA
wheat-miR-436	UCAGGACGUUGCAACAUUAAC	2	2	4	5	0.166585	0.189672	0.376664	0.427281	0.18725	0.181907	GGAUGUAGAACGAUACUGGUUCAGGACGUUGCAACAUUAACACCUGUUCAGGUGUUAAUGUUGCAACGUCCUGAACCAGUAUCAGCUUGUUCUGCUUGAGGCGUAAUUGGC
wheat-miR-437	CAAGAAUAAAGUUGCGUAGUAGAC	2	1	0	11	0.166585	0.0948359	0.01	0.940019	-0.81275	6.55462	AUCCACUUGAGGGAAAAUUGCUAAUGUCCUACAAAACUCUGCGCUUGGAGGCCCAACACGUCUCUACAAGAAUAAAGUUGCGUAGUAGACAUCAGGGCGGGAGCCCCUCCGAG
wheat-miR-438	AGGGCACCAAUAGUGGAAUCACGG	1	11	0	17	0.0832924	1.0432	0.01	1.45276	3.64668	7.18265	AGCUUCGUGGUAUUGUUGGGAGCCUCCAAUUGUGUUGUGGAAUUUGCCCCAACCUUGUUUGUAAAGGUUCGGUCGCCGCCUCCAAGGGCACCAAUAGUGGAAUCACGGCAUCUC
wheat-miR-439	ACAUAUCUGGUUGUUGCCUGCUGA	0	0	0	1	0.01	0.01	0.01	0.0854563	0	3.09519	ACCCACAGGCGAUGGUACGGGUGGUGACUUGGCACAUAUCUGGUUGUUGCCUGCUGAAGAGCAGGUGGACGAGCCGCCAGCGGACAUGGUUGUUGCGGCCAUUCUGAUGCUAGG
wheat-miR-440	AGUAGUAUACUUUUGACAUGCACC	3	10	3	27	0.249877	0.948359	0.282498	2.30732	1.92422	3.0299	UUCAAGUGGAGGCAACAUGUGGUGCACAUCGGAAGUACUACUAGUCCAAACUAGAUCAAGUUUGGAUUAGUAGUAUACUUUUGACAUGCACCACAUGUUGCCUCCACU
wheat-miR-441	AACGCGGUUGAUGUAGUCG	0	4	0	9	0.01	0.379344	0.01	0.769107	5.24543	6.26511	GGGGGAGAGUGUGUCUACGUAUCCUCGUAUACCGUAAGCGGAAGCAUUUCACAACGCGGUUGAUGUAGUCGAACUUUUUUCGCGAUCCACCGAUCGAGUACCAAACGUACGA
wheat-miR-442	UCCGUCCCAAAAUAAUUGUCU	0	13	1	8	0.01	1.23287	0.0941661	0.68365	6.94587	2.85998	GGUGUUUUAUACUGCUUCCUCCGUCCCAAAAUAAUUGUCUUGAGCUUAUUACAACUUUGUACCAGAGUUAGUAUAAAGUUAAGUCACUUAUUUUAGGACGGAGGGAGUAUAUU
wheat-miR-443	GUUUCUACGGCCCGUAGAAGGCCC	1	0	0	0	0.0832924	0.01	0.01	0.01	-3.05818	0	CGGCCCGUAUUAGGCCCAUUGAUGAUGCGACCCAUAGAAGGCCCAUUGUUUCUACGGCCCGUAGAAGGCCCACUGUUUCUAUGGCCCGUAGAAGGCCCACUGUUUAUACGGCC
wheat-miR-444	UGAAGCAGUCUGGACCGACAUU	0	0	0	1	0.01	0.01	0.01	0.0854563	0	3.09519	GAUUCUGCGGUAUUGUUGGAUGAAGCAGUCUGGACCGACAUUACAUGACUGUGUUCAUGAGACUGGUUCUACCGACAUGCUUUGCACACAAGUGGCUGGCGGGUGUCUGUUU
wheat-miR-445	UGCGUCAUUAGUGUGAACUAAGA	0	0	0	3	0.01	0.01	0.01	0.256369	0	4.68015	AGUGGCGCACCGUGUGCUGGUGCGUCAUUAGUGUGAACUAAGAUUUUUUUUCUUUUUUCCAAAAAUACUAAUGGCGCACCGUGUGCUGGUGGGCCAUUAGUGUGAUAGACACU
wheat-miR-446	GCAGGCACACCAUCAUCACC	1	8	2	3	0.0832924	0.758687	0.188332	0.256369	3.18725	0.444942	GGCAGGCACACCAUCAUCACCAACUCUAUUUUUUAUCUCUACUCUUGUAAAAAGCAUAGUCGGUAAUGAUGGUGUGCCUGCCAUCCUGCAAUAUAGGCCGUCCAAUCCAUAUC
wheat-miR-447	AGUGGAACUCUCAAUGAAAGCACCA	136	211	137	267	11.3278	20.0104	12.9008	22.8168	0.820886	0.822643	AUCAAGCCUUAAUCGUGAUGGUGCAGUGGAACUCUCAAUGAAAGCACCAAUGUCGGUGUCAAAACCGGCGGAUCUUGGGUAGGGGGUCCCGAAUUGUGCGUCUAAGGCGGAUG
wheat-miR-448	CGGGUUCAGUUAGAGCCAACGCCU	0	3	1	6	0.01	0.284508	0.0941661	0.512738	4.8304	2.44494	AUCGCUCGGGUUCAAUAACACGUAGCCUGCAGUGCAAUCGCUCGGGUUCAGUUAGAGCCUAACGCCUUGCUCGGGUUCAGUUAGAGCCAACGCCUCGCACACACGUGCGUAUGU
wheat-miR-449	CACCCCCUACCUGGCGCGCCA	8	12	3	20	0.666339	1.13803	0.282498	1.70913	0.772212	2.59694	CGCCCGCCAUGGAGAUCGAGCAGCGAGGGUGAAGUGUGGUUGAUGGAGAGGCUGACCUCCGACACACCCCCUACCUGGCGCGCCAAAUGUCGGAUUCCAGGCUCCGCAGACCA
wheat-miR-450	ACUGGGCUCAGUCGGCCUGCAGCG	2	2	4	6	0.166585	0.189672	0.376664	0.512738	0.18725	0.444942	UGAUCUGGUGACCGAUAGCCCAAUCGGCCAGCAGCAAGCUGACGGGCCACCAGGCGGCCUACUAUGGGCUGACUGGGCUCAGUCGGCCUGCAGCGGGCCGACGGUGUAUUA
wheat-miR-451	GUUCACUAGUUCGGCUGCGGUGUG	1	1	0	0	0.0832924	0.0948359	0.01	0.01	0.18725	0	GCCUAGGAAGGGGACAAUGCAGAGCCGGGGAAGACGCGGCAGUGGAAGCCCGCGCGGAGAGGAGUACGAGGGUUCACUAGUUCGGCUGCGGUGUGAGGCUGCCGUCGC
wheat-miR-452	UGACAGAAAAGAGAGAGCAC	15	148	22	462	1.24939	14.0357	2.07165	39.4808	3.48981	4.2523	AGCGUCGGGUUGUCUGACAGAAAAGAGAGAGCACAGUUGUGGUCUGGGCCCCCGUCGUGGGCGAACAUGGUGGUCUUGCCGUUGCUGUGCCGGCUGCUGUUACUGUUGCUCU
wheat-miR-453	AAAGAUCGAUAUAUUGGACGACU	6	13	10	10	0.499754	1.23287	0.941661	0.854563	1.30273	-0.140021	UUGAUGUACCGAAGGUAGUUCGGAGUCCUGGAUAUGAUCACGGACAUGGCGAAGAGUCUCAAAAUGGUCGAGAUGUAAAGAUCGAUAUAUUGGACGACUAUUUUCGGACA
wheat-miR-454	UUUCGUCGACUCCCCUAGGGUUUC	5	1	0	0	0.416462	0.0948359	0.01	0.01	-2.13468	0	AUUGUGUUUCGUCGACUCCCCUAGGGUUUCUGGAAUAUUUGGGGAUUUAUAGGGCAAAGAGGCGGUGCGGUAGGUCACCGAGGGGGGCACAACCCCGCUGGGCACGCCUGGGCC
wheat-miR-455	AUAGCCGGUAUCAUGCACUCGGGA	0	8	0	0	0.01	0.758687	0.01	0.01	6.24543	0	UUCUAGUUGGCAUGCAUGAUACCACUUGAUACUCCCAUAUUACGACCAGCCUUAGGGUGGCCAUAGUGGGGGUAUCAUAUAUAGCCGGUAUCAUGCACUCGGGAAUAGCGAUGA
wheat-miR-456	UGCAGAUGAGGAGACAUG	33	173	83	605	2.74865	16.4066	7.81578	51.7011	2.57748	2.72573	AAAAAUGAGUGUUGUUGAUGCAGAUGAGGAGACAUGAGUUUAUGGGUAAUUUGCGUCUGAGGCAUUUCAGUGAUGUCAUACUCUUUUUCAGCUUGGAGAUCUGAUGCAUCCC
wheat-miR-457	AAAAAGUCCCUAGGAACCAAACG	6	15	8	67	0.499754	1.42254	0.753329	5.72557	1.50918	2.92607	UAUAUUUAGGGGGUGUUUGGUUCAGGGACUUUUUAGUCUUAGAGACUAGAAAAAAUCCCUAAAAAGUCCCUAGGAACCAAACGGAAGCGACUUUUUUUAUAGGGAAUAGAAAAA
wheat-miR-458	AACGGUAGUACCGUAGGCAUCCA	0	1	0	0	0.01	0.0948359	0.01	0.01	3.24543	0	GCGGUAGUACUGCUCCUGGAUCAACGGUAGUACCGUAGGCAUCCACGGUAGUACCGCGCGGUGGCGCGGUAGUACCGCUGGUGCCCACGGUAGUACCGCUCCCCUGGAGUC
wheat-miR-459	CUUCGCCGGCUGCGCGUUCGCCU	14	82	24	71	1.16609	7.77655	2.25999	6.0674	2.73745	1.42476	UGGCGCCGUUGCCAUCCCCUUCGCCGGCUGCGCGUUCGCCUCGCAGUGAGCGCGUCACCGUCGAACGGUUUGGCCGCGGUGCCCUUUGCCCCAGUCGGGGUAGAGUUC
wheat-miR-460	GGGCACCGCACACGGCUAAGGAA	0	1	0	0	0.01	0.0948359	0.01	0.01	3.24543	0	CCUAAACUCCGCGACGAUAUGACUGAGGUGGAAUAUGGUGGAGGGGGGCACCGCACACGGCUAAGGAAUGAUCACGUAGAUCAACUUGUGUGUUCUAGGGUGCCCCCCUGCCCC
wheat-miR-461	CUCUUAUAUUAUGGGACGGA	0	0	6	14	0.01	0.01	0.564996	1.19639	0	1.08237	UGCUAAUGCAGCGUUUUAAAUAUCAAAUAAGUAGUCUCUCCGUCCCAUAAUAUAUGAACGUUUUUAACACUAGUCUAGUGUAAAAAAACCCUCUUAUAUUAUGGGACGGAGGGA
wheat-miR-462	CGAAAUGGACUUUUCGGCCUUGCC	3	33	15	47	0.249877	3.12959	1.41249	4.01645	3.64668	1.50768	AAGAAUGGAGAAAAAUCAAAACUAGCCCCCCGUCGGCCAUGCGUGGGCCGAAAAGGGUGUUUUCGGCCUUCCUUUGGCCGAAAUGGACUUUUCGGCCUUGCCUUGGCCGAAA
wheat-miR-463	ACUGAUGUGAUGGGUCAUUGUAAA	0	2	0	3	0.01	0.189672	0.01	0.256369	4.24543	4.68015	UGACCGGAUAGGAAGUGGCCUCGAUGUUAAAUUAACUGAUGUGAUGGGUCAUUGUAAACAUUUAAUUGCGUGGAAUGUAUAUAGUGCUCCAUCAUAUUAGUUGGAUUAACCUCG
wheat-miR-464	GCACCCCAUGACACACAAGUUGAU	0	0	1	0	0.01	0.01	0.0941661	0.01	0	-3.23521	UACGGGGGCAAGGGGGCACCCCAUGACACACAAGUUGAUCUUCGUGAUCAUUCCUUAGCCGUGUGCGGUGCCCCCUUCCACCAUAUUCCACCUGGUCAUAUUGUAGCGGUGCU
wheat-miR-465	AUGUAUAUUGUAUAGCCUGGCCCA	3	38	7	128	0.249877	3.60376	0.659163	10.9384	3.85021	4.05262	CGAGGAGUUCAGGUCCAGUCUUUGCGUCUCCGGCGAUGCUUCGACUGCGGGGGGUGGGGGGGGGUUGAAUAUAUGAUUUGUGCAUGUAUAUUGUAUAGCCUGGCCCACCUCCUA
wheat-miR-466	AAAUCGUGUCCGCCUGGCGUCCGC	0	0	2	4	0.01	0.01	0.188332	0.341825	0	0.859979	CGCCGAUCCAAGCUCAAAUCGUGUCCGCCUGGCGUCCGCGCCGACCCAUUUCCGGCCCAAAAUUGUGCCUGGAAUGCGUCGGCGCGGACGCGAAGUGGACGCGCCGCGCGUUCC
wheat-miR-467	AAAAAUUGUUAGCAGUGGCACACC	1	3	0	6	0.0832924	0.284508	0.01	0.512738	1.77221	5.68015	UUUGAAAAAAAGAUAAAAAAAUUGUUAGCAGUGGCACACCAGUGGAUAGUGCGCCAUUACUAGUUAAUGGCGCACUAUCCACUCGUGCGCCACUACUAACAUGUUUUAGUAAUG
wheat-miR-468	UGGUUAGAGGGACUGUGGUAUCCC	9	29	31	71	0.749631	2.75024	2.91915	6.0674	1.87531	1.05553	GGGCAUCUCCCACGUUAACCCGUAAACUAUCUGUCAACCAACCUGUGGUUAGAUGGUUAGAGGGACUGUGGUAUCCCGGCACAUCAGGAUUCAAGUCCUGAUGCUUGCAUUUAU
wheat-miR-469	GCCCCUCGCGUCUAGUGG	56	46	26	41	4.66437	4.36245	2.44832	3.50371	-0.0965434	0.517091	GAGAAGGCCGCCGCCGCCCUGGUCCCGCUCGGGGUCGAGGAGGCGACGCCCCUGCGCCCCUCCUAGGUCGGCCCCUCGCGUCUAGUGGGCCACGGCCUCGCCCGAGGC
wheat-miR-470	UUUGUAACCGACCUUGUGUAACCC	1	4	0	0	0.0832924	0.379344	0.01	0.01	2.18725	0	UGGGACUCUACUUGGCGUGGAAGGCAAGCUAGGCAAUACGAAUAUGCAUAUCUCCUCCUUUGUAACCGACCUUGUGUAACCCUAGACCCUUCCGGUGUCUAUAUAAACCGAAGGG
wheat-miR-471	UCCUCAGUAGCUCAGUGG	245	73	132	93	20.4066	6.92302	12.4299	7.94743	-1.55956	-0.645256	GUCAAAUCCCCCCUUGUUCCUCAGUAGCUCAGUGGUAGAGCAGUCGGCUAUUGACUGGCUGGUCGUAGGUUCGAAUCCUACUUGGGGAGAUUUUAUACAUUCUUUAAUGUAAGA
wheat-miR-472	UCGGUUGGCCACCGUGGCACC	1	14	4	36	0.0832924	1.3277	0.376664	3.07643	3.9946	3.0299	CGUCGGUUGGCCACCGUGGCACCUGAAACGCGGGACCGGCUGGUCAGUUUCGUGCUUAGCGCAGGCAAAGCGGCCGGUUUUGAGACGUGGUAGUUUUUUGCCGUGGAUUAGGAC
wheat-miR-473	GAUUUUUUGUCAUAGAAGUAGGAG	0	2	5	20	0.01	0.189672	0.47083	1.70913	4.24543	1.85998	AGCUGCGUCUCGGGCCUGCCUAGGACGAAAAGCCCAUUUUAUGUCAUGAUUUUUUGUCAUAGAAGUAGGAGCCCACCACGUCUAUGAUGAUACCGGGUUUUGUCAUAAUUAUC
wheat-miR-474	ACCCACUGGGUGUAGCCCCCGAGA	0	0	4	10	0.01	0.01	0.376664	0.854563	0	1.18191	AGGAGGAGGCGCUCUGCGUCGCCGAAGGUAAAUUUCUUGCGUGCUCUUUUAGUGGGGGCGCGCUAGUGCACCCACUGGGUGUAGCCCCCGAGAUUCAGGCCAACUACGUA
wheat-miR-475	CACUAGUAGAAAAAGGGCCUAAUG	0	0	0	4	0.01	0.01	0.01	0.341825	0	5.09519	GCGACCACUAGUAGAAAAAGGGCCUAAUGUGAAGCACAUUAGUCCCGGUUUGUAACAAAACCGGCACUAAUGUGAUCAUUAGUGCCUGUCCCAAUGGCUGGGGGGGGCGGAGAU
wheat-miR-476	AUAUCCAAUCCGCAUGUUUGUGCU	0	0	0	1	0.01	0.01	0.01	0.0854563	0	3.09519	UCGAUCGGCUCACCAGAAGCAGAUAUAAGGAUGGACGCGGAUUUUUGAGACAUGGUUCCACGCGAGGAGCAUAUCCAAUCCGCAUGUUUGUGCUUUGAGAUCUGUAUUUAAUAU
wheat-miR-477	AAAAAAUAUUGAGCCGAGU	104	147	70	268	8.6624	13.9409	6.59163	22.9023	0.686482	1.79679	UAUUGUAAUGUUAGUACUUAAUGUAGAUCCUCUAUUUUUAUUCGGCUCAAUCUUUUUUAGAAAAAAAAUAUUGAGCCGAGUUUAAUUGCAAUCAAUUAGAAGAAUAAAGAAGA
wheat-miR-478	AUACGUCCUACCCAAGGUCACU	1	0	0	0	0.0832924	0.01	0.01	0.01	-3.05818	0	AAUUUCAGUCCAUUUUGCACUCACACCUUAAUCCUUUCAGGGGCUACUGAUGAGGGUACAGACCUGGGGUAGGGUCAUAGGCCUGACCUAUACGUCCUACCCAAGGUCACUA
wheat-miR-479	AAAUAGAUGACUCAACUUUGUACU	139	458	295	572	11.5776	43.4349	27.779	48.881	1.90751	0.815279	AAGCACUUGAAGAUGGCGCACAAGUCUAUAUAGAUACUCCCUCUGUUUCAAAAUAGAUGACUCAACUUUGUACUAACUUUAGUACAAAAUUGAGUCAUCUAUUUUAGAACG
wheat-miR-480	AGGGCACUGCAUGCUCUGGCCUGC	0	0	0	1	0.01	0.01	0.01	0.0854563	0	3.09519	UUGAUGGGAAAUUCCUUCAACAGGGCACUGCAUGCUCUGGCCUGCCUGAGUAGCCCGUGAGAUACCGAUGUGGAGUGUGAGCAUCAGUAAGGCCCUGUUUAGUUUCAAAUAAG
wheat-miR-481	GCCCGAUCCUCUGGUAGAUCAGA	0	1	0	0	0.01	0.0948359	0.01	0.01	3.24543	0	CGGAGAUGGUGCUCCUUGUAGAGCUGGUGCCGGUGUCGGAGCAGGUGCCGGUGUCGAUGCCCGAUCCUCUGGUAGAUCAGACUGAUCCGCUGACGCGGUCGGUGCCCAAUCCUC
wheat-miR-482	UCAUUGUCCUGCUGCUCACUGU	0	0	1	1	0.01	0.01	0.0941661	0.0854563	0	-0.140021	CUCCUACAGGCGCCGCCUCUCGCAUGACCACGAGGAGCGCCAGAGGUUCUCCGAGAAGAUCAUUGUCCUGCUGCUCACUGUCGAUGCGCUCGAGGUGAGCUUUGCCAU
wheat-miR-483	AGAGACCACUUAGUAGUAGCGAGG	0	12	1	45	0.01	1.13803	0.0941661	3.84553	6.8304	5.35183	AUCACUACUACUAUGGCAUGGUCCAGGGGCACUGUAGAGACCACUUAGUAGUAGCGAGGGUUAAAAACCAACACUACUGCUAUCAACUUAGUAGUAGCGAGGGUUAAAAAC
wheat-miR-484	GGGGUUGUAGCUCAGAUGGUAGAA	36	41	30	70	2.99852	3.88827	2.82498	5.98194	0.374877	1.08237	UAGGCCCGAUGUACGUUCUACCACGAGUUACAGAGUAAUAAGAAAGCAAGUUUUCAAGCUGCACAUCGCCGGGGUUGUAGCUCAGAUGGUAGAACGCUCGCUUAGGCG
wheat-miR-485	UUACCACGAGUGAUUGGGCGAG	0	1	0	0	0.01	0.0948359	0.01	0.01	3.24543	0	GAAGUCACCUGAAGAGUUACCACGAGUGAUUGGGCGAGGUUUGUGUGACCUUAGCUCAAGGGGAAUACGGUGAGGACUAAAUGUCCUGAACUGCGUGUUCAGGACUGGGUGU
wheat-miR-486	AUAUAAGAGCGUUUAGAUCAC	22	33	23	68	1.83243	3.12959	2.16582	5.81103	0.772212	1.42388	ACAAAUAUAAGAGCGUUUAGAUCACUAAAAUAGUGAUCUAAACGCCUUUACAUUUCUUUACGGAGGGAGUACCUCCUAACUUGACAGUUGACACCCAUGGGGUUGCACUCUAAC
wheat-miR-487	ACGAGAAGGGAGUAGUUCACCCUC	0	1	0	0	0.01	0.0948359	0.01	0.01	3.24543	0	UCUUCAUCAUCCUGGCGCUCUCCAUGACGAGAAGGGAGUAGUUCACCCUCAGGGCUGAGGGUAUGUACCAGUAGCUAUGUGUUUGAUCUCUCUCUCUCUCUUGUGUUCUCUCUC
wheat-miR-488	UGGCCCAGAGGUUGUCUGACAGAC	99	332	154	985	8.24594	31.4855	14.5016	84.1744	1.93293	2.53717	CUGGAUGAAUGAAUCCUGAUGGGAUCAAUCCAACGGCUGUAGAGGAUCGUUCCUGCCCACACUUGUGUAUGUGCAGGGUGGCCCAGAGGUUGUCUGACAGACUCCAGAAUUC
wheat-miR-489	UGAGGAAGGACUUCAUCAUCA	1	4	4	10	0.0832924	0.379344	0.376664	0.854563	2.18725	1.18191	CGUCUGGCGCUCGAUCUGAGGAAGGACUUCAUCAUCAUGCACAUUGUCUUGGGGACCAAUGUCUUCAGUUGUGAUGGGGUCAACGACUGGAACUUCUUGAGCUUCAGGAGCCUC
wheat-miR-490	UAGCCGUCGGCAUACCUGCGC	1	10	1	21	0.0832924	0.948359	0.0941661	1.79458	3.50918	4.2523	CGGCAUAGAUUGAAAUCUAUGCCAACGGCCUAGCCGUCGGCAUACCUGCGCCACGUGUCGUCCCCUAGCUUCUCCUGGCGGCAGGGCUAUGCCUACCGCAAAGCCGUCGG
wheat-miR-491	UAUGUUACUCCCACUAUGACC	1	5	3	13	0.0832924	0.47418	0.282498	1.11093	2.50918	1.97546	UACCUAUGUUACUCCCACUAUGACCAGCCUUAGGGAUCGGUGGCGGGUGCACGAGAUGGACGACCUGCUCCGGUUUGGCUACUCGGUGGAGAAUGACAAUCAUGCGCGGAUGCG
wheat-miR-492	AAAAACCACUGAUCGGCGGAUUUG	3	9	2	24	0.249877	0.853523	0.188332	2.05095	1.77221	3.44494	GAAAGCACCACGUCUAGCGUAAUUGUUUUGUAAAAACCACUGAUCGGCGGAUUUGGCUUAGUUAAGUGUGUUUAUGACAGAUGGGGCCCGCUUUUCGCUGACGUGGCGUAACG
wheat-miR-493	CCAACCGGGACUAAAGGUUAGACC	0	3	3	11	0.01	0.284508	0.282498	0.940019	4.8304	1.73445	GUUUGUGUCUCCAACCGGGACUAAAGGUUAGACCCCUUUAGUCCCGGUUUUUUAUACAAACCGGGACUGUAGGUUUGCCCUUUAGUCCCGGUUUAUGACACGAACCGGGAC
wheat-miR-494	CACAUCUUGCCAAUUUUGGACAGCA	2	0	0	0	0.166585	0.01	0.01	0.01	-4.05818	0	UGCAGCAGCUUUUCCUUCAUCACAUCUUGCCAAUUUUGGACAGCAUAUGUUAUUGAACGAACUCAAUAGACUGCCAGGUCUUCCCCAUGGCAAGUGUUCUGGUACUGGUUACUGU
wheat-miR-495	CGACCGAGUUUGGUGAAUUGUGUG	0	1	0	0	0.01	0.0948359	0.01	0.01	3.24543	0	CGGUCCCACCAAAAAUCCUAACGUUCACAUUUUGAACUAAAUCGGUCUGACCGAGUUCUCUGAAUCGGUCCGACCGAGUUUGGUGAAUUGUGUGUAACGUUUAGAUUAUGUGUG
wheat-miR-496	UUUACUUGUGCAUGGGCAGUCAG	0	0	0	1	0.01	0.01	0.01	0.0854563	0	3.09519	AAUUGACCAUCAAUGAAGUGAACAACUUUACACGCGUCAAAUUAUCACAUGGUGUCGGUGUACAGAAGUAGGGGCUCUCCUUUUGACCCCUUUACUUGUGCAUGGGCAGUCAGA
wheat-miR-497	AGAUACCUUAAGCUUCUGACC	0	0	0	3	0.01	0.01	0.01	0.256369	0	4.68015	UGGUCGGAAGUUUGAGGUAUCUCGUGAAUACAAGGCCGACUUGGUAUAUUACGUUGGCAUUGUUUAUACGAGAUACCUUAAGCUUCUGACCAGACUUCUAUACUUCGUUGA
wheat-miR-498	UUGGAGUCGGUGCUGUGCUCGAGCA	3	5	6	13	0.249877	0.47418	0.564996	1.11093	0.924215	0.975456	CCCUGGCCAAACUCAAGGCGUGAGCAAUCGCGAGGAACGCUACACCGCUCUGCUCCACAGUCCGCCUCCACUUAAUUGGAGUCGGUGCUGUGCUCGAGCAUGGAAUCCGAG
wheat-miR-499	GGGGCUGUAGCUCCGUGGA	0	0	1	8	0.01	0.01	0.0941661	0.68365	0	2.85998	UCGUCAGCUUCCGGUGUUGAAGCAUGAGCGCCGAAGAACAAAAUCAUAAUGUCUGCGGCUCGCCGCCUUUGCGUCUCUGUAGCAACGUGGGGCUGUAGCUCCGUGGACGAU
wheat-miR-500	ACGGACGCGUCGGGUCUACACGG	0	3	3	9	0.01	0.284508	0.282498	0.769107	4.8304	1.44494	GGGUGUGGCCCCUCUCAAGGACGGUGCUGUCGUCGGCACCUCGAGGGAGGAAACGGACGCGUCGGGUCUACACGGAGGGGGUCUUGCUGUAGGUUUGGCCCGGAUGUUCC
wheat-miR-501	AUGUGAUAGAUCUUCCAAGCGAUA	0	0	0	3	0.01	0.01	0.01	0.256369	0	4.68015	AGAGGCUGCCUUUAGGUGUUAAAGGGAAACUUAGGCAGCGAAGGUAUGGGCCCUUCUCUAUCGUGAGGAAGAUAAAUGAUAAUGCUUAUGUGAUAGAUCUUCCAAGCGAUAUGG
wheat-miR-502	UGAUUGAGCCGCGCCAAUAUC	35	76	61	137	2.91523	7.20753	5.74413	11.7075	1.30589	1.02727	AAAUGAAAUCGCAGCUGCGGUAUUGGCUCGGCUCACUCAGGUCAUCGUGUUGCAGAAGCAUAUGCUUCUCGGUAUAAUCUGAUUGAGCCGCGCCAAUAUCUCAGUGCCAUU
wheat-miR-503	AUGUCACCUAGAUACUCCAAUGUC	1	7	1	8	0.0832924	0.663851	0.0941661	0.68365	2.9946	2.85998	AUACUCCAAUGUCACCACGAGUAUCAUAUGGUGACAUUAGAGUAUCUAGGUGACAUUGGAGCUAUUCCUAUAAAUGUCACCAACUCUAAUGUCACCUAGAUACUCCAAUGUCAC
wheat-miR-504	UCACUGAAAGGUCGCUGUUU	5	11	7	15	0.416462	1.0432	0.659163	1.28184	1.32475	0.959515	GUAGGCCGCGGAAUGGCACUACAAGAAAUAUGUCAACUUGUGACCUCCACUAUUGGUCACUGAAAGGUCGCUGUUUUCAAUUUGUGACCUUUUUGUGAACAAAAACAUAA
wheat-miR-505	AUUGGACCCGGUUCGUGAGCC	3	23	6	48	0.249877	2.18123	0.564996	4.1019	3.12585	2.85998	GUCAGCCCAUUCGUCCUGGUUCAGUCUAGAACCGGGACCCAUUGGGGACAUUGGACCCGGUUCGUGAGCCCAGGGGGCCGGCCGGGCCACGUGGGCCAUUGGUCCCGGUUGGUG
wheat-miR-506	AAGUCUGUGUUGGAUGGCAAACCG	2	7	2	10	0.166585	0.663851	0.188332	0.854563	1.9946	2.18191	GACCGCUGGACAGACCGAUAUAAGUCUGUGUUGGAUGGCAAACCGCGUCCGAACCAUGCGGUCCGAACGUAUGCGGACAGUUUACGGGUCCAGCCUUGAAGAUGCCCUUAG
wheat-miR-507	CGUUCAACUCGAUGACGUCCC	0	0	0	1	0.01	0.01	0.01	0.0854563	0	3.09519	UACGGCACCUCCGCGUUCAGCACACGUUCAACUCGAUGACGUCCCUUGUACUCUUGAUCCAGUUGAGGCCGAGGGAGAGUUUCGUCAGCACGAUGGCGUGGCGACGGUGAUGAU
wheat-miR-508	UCCACAGGCUUUCUUGAACUG	57345	125318	22498	165849	4776.4	11884.6	2118.55	14172.8	1.3151	2.74198	AUGCUCUCCACAGGCUUUCUUGAACUGUGAACUCGCGGGGAUUGUGGCGCUGCUGCCUUCUCUUCGGCCGCCUCCGCCUGUUGAUGGUUCAAGAAAGCCCAUGGAAACCAUG
wheat-miR-509	CAGCCCGCUGUGGAAGCGCCU	19	35	0	0	1.58255	3.31926	0.01	0.01	1.06861	0	CGCGCGGUCCAUCACCGACGCCGGGCGCGCGCUGGGAAACCACGAGCGCUCCAUAGUGUGGCUGCCGUGCACCAGCCCGCUGUGGAAGCGCCUCCGCGCCGUGUGCACCAA
wheat-miR-510	AUACGGAUGUAUCUAGACA	0	4	3	4	0.01	0.379344	0.282498	0.341825	5.24543	0.275017	ACUCCCUUCGUCCCAGAAAGCUUGUCUUAGAUUUAUGUAAAUACGGAUGUAUCUAGACAUGUUUUUAGUGUCGGAUACAUCCGUAUCAAGAUAAAUCUUAGAAAAGUUUCUCAG
wheat-miR-511	CAUAGUUACUCUGAUAGGG	17	50	28	36	1.41597	4.7418	2.63665	3.07643	1.74364	0.222549	UUCUGCUUGUCUUAGCCCUACAUGAUGAACUAUGUUUUAGCUAUGGAUGUAUGUCCAGGUGGAGCUAUAUUUGACAUAGUUACUCUGAUAGGGCAAAGACUGUUAAUUUCCU
wheat-miR-512	AUGUGAUCACGGACAUGACGAGGA	3	15	3	37	0.249877	1.42254	0.282498	3.16188	2.50918	3.48447	AGUUAUAUUAUGAGUUUAUAUGUUUUGAUGUACCGAAGGUUGUUCGGAGUCCCGGAUGUGAUCACGGACAUGACGAGGAGUCUCGAAAU
wheat-miR-513	AAAAAUUGUUAGUAAUGGCGCACC	1	3	1	6	0.0832924	0.284508	0.0941661	0.512738	1.77221	2.44494	CAUUAGUAGUUUUGAAAAAUAAAUAAAAAAAUUGUUAGUAAUGGCGCACCAGUGGAUAGUGCGCCAUUACUAGUGUGCCAUUACUAACAAUUUUUUUAAUU
wheat-miR-514	UAUUAGAGCGGAAAGGACCCGCGGA	5485	7412	3690	4790	456.859	702.924	347.473	409.336	0.621621	0.236384	GGGGACCAGAUUGUAAACAUGAAAAAGUAGGAGCUUAGCGGGUCCUUACCCCCCUUUAUCUGAUUAUUAGAGCGGAAAGGACCCGCGGAAUUUUACUCUUAUAACG
wheat-miR-515	ACACUGUAUAGUGUGGCGC	0	11	4	16	0.01	1.0432	0.376664	1.3673	6.70487	1.85998	GCGCCUAGCACUAAUGCGUCACACUGUACAGUGCAACGCCUAGCUCGGAGGCGUUACACUGUAUAGUGUGGCGCCUCCAUGCUAGGCGCCACACCAGCCUGUAUCUGGCAAACU
wheat-miR-516	ACACCGCAUUUGUCGAUAGACGGG	0	0	0	1	0.01	0.01	0.01	0.0854563	0	3.09519	GACAUGGUUGGACGACCGGCUCCCAUAUCCUUUCCUUGGAUGCGGUCCGCAGAUGGAUAGUGUGUCCAUUUUAGACACCGCAUUUGUCGAUAGACGGGGGACCAGUCCGCAGAC
wheat-miR-517	CCGAACUGUGCGUCUAGGCGGAUG	0	2	0	0	0.01	0.189672	0.01	0.01	4.24543	0	CCAUCAGGCCUAAAGGCGACGACACAGAGGAACUCUCAAUGAAAGGACCAAUGUCGGUGUCAAAACCGGCGGAUCUCGAGUGGGGAGUCCCGAACUGUGCGUCUAGGCGGAUGG
wheat-miR-518	AGGUCCUGUUGAUCGGGAGGGGUG	0	1	0	0	0.01	0.0948359	0.01	0.01	3.24543	0	CCUGGCAUACCGCAAAACGGAGGAAACGGACCUCCUACGUUCUGAACGAGGUCCUGUUGAUCGGGAGGGGUGUGGCGUAUCGCAAAACAGAGGAAACGGACCUCCUACGGUCGA
wheat-miR-519	UCGCUUCGGGACCCCAAAAC	0	0	0	2	0.01	0.01	0.01	0.170913	0	4.09519	CAUUGUGAGUGUUAUGACCGGCACGUAAACGCACCUUGGGGUUCGUCAAUCGUGGAAAUCGCUUCGGGACCCCAAAACUGAGUAAUAGUUCAAGACAUGGGCCAGAAUCGGCCC
wheat-miR-520	GAAACGGACGCGCGCGGACGGCCA	0	2	0	10	0.01	0.189672	0.01	0.854563	4.24543	6.41711	GUUUGGGGUGAAACGGACGCGCGCGGACGGCCACGACGCACGCCCUUGUCCCCCCCGUGGCCCGCCUGUCGGGGACACUAGCAGUCCCUCCGCUCGCAACGCUUCACCCUCUC
wheat-miR-521	UCCUACGAUCGAAACGGGGGUCCU	0	1	0	0	0.01	0.0948359	0.01	0.01	3.24543	0	GGAAAUGGACCUCCUACGGUCGAAACGGGGGUCCUGUUGAUCGGGAGGAGUGUGGUGUACCGCAAAACAGACGAAACGGACCUCCUACGAUCGAAACGGGGGUCCUGUUCAUCG
wheat-miR-522	UCCUCCCCGGCAACGGCGCCA	15	22	9	36	1.24939	2.08639	0.847495	3.07643	0.739791	1.85998	GAUCCUCCCCGGCAACGGCGCCAGAAAUUGGCACGUGGCCGGGAGACUAUCUUGACGUGAUCCUCCCCGGCAACAGCGCCAAAAAUUCCUUUUGAUGUCGCUUGAAGCUACGU
wheat-miR-523	GUGCAUCAGAAUUGUAACU	16	40	14	20	1.33268	3.79344	1.31833	1.70913	1.50918	0.374552	CUUUUCUAUACUCACUUUGAAUCAAAAUUUUACUAACUUGACGUGUUAGGUGCAUCAGAAUUGUAACUAUGUUACAUUGUUUUGGCUUUUGAAAGUUGUAAUUGCUGAAAC
wheat-miR-524	UUGCCUCCGCCUCGGCAUCG	5	9	5	34	0.416462	0.853523	0.47083	2.90551	1.03525	2.62551	CGCCGGCGCGUCACCGAGGCCGAGGCCAAGAGCGGUGGCAUGCCACGCCUCCGAGCCGUCGGGCACGGGCAGGCGUUCAGCUUGCCUCCGCCUCGGCAUCGGCCUCGCCACCG
wheat-miR-525	GAUCCGGCCCGACUGCUCAGCAGU	3	7	1	23	0.249877	0.663851	0.0941661	1.96549	1.40964	4.38354	GCUGCUGCUGAAGAGUGGCGUUGGCCUCUGAAGAGUAAAAAGGAAAAGACGUUAAGUCGUCAACAAAGAAGGUUGCCAGAAAGAUCCGGCCCGACUGCUCAGCAGUCAGCCCGA
wheat-miR-526	CCGCUGAGGAGUCACAAGCGGCAG	0	0	0	1	0.01	0.01	0.01	0.0854563	0	3.09519	GUGCCAUGGUACCCAGCGGUAGUACCGCUGAGGAGUCACAAGCGGCAGUACCGCUCCGCAGCGGUAGUACCGGCGGUGACUCCGCAGCAGUACUACCAUUGGCUUACCAGGUC
wheat-miR-527	GCAUAGGAGGUGAGCUAGAGCACC	1	6	3	18	0.0832924	0.569016	0.282498	1.53821	2.77221	2.44494	GUGCAUAGGAGGUGAGCUAGAGCACCCAAAUGCCCUCCCCUCGUCGGCCAGCAAAAAACAGAGCAGUGUGGAGUGCUCUGCUCGCUUGCGAUGGGCUAUAUAUAGGCAAAUCA
wheat-miR-528	CCCUGGUGGGUUAUGCUCACC	6	5	0	0	0.499754	0.47418	0.01	0.01	-0.0757849	0	CCCACCAGGUGGGCACAACCCACCUAGGCGCGCCAGGGAGCCCAAAAGCGCCCUGGUGGGUUAUGCUCACCUCGGCCCACUCUGGUGCCCCUCUUCUGGUGCAUAAGUA
wheat-miR-529	AGGUGGGGCUGUGACAUGUUGAUC	0	0	0	1	0.01	0.01	0.01	0.0854563	0	3.09519	UGUUGUGCCUAGGUGGGGCUGUGACAUGUUGAUCUUCCAAGGCCGGGCAUGACCCAGGAAAGUGUGUCCGGCCAAAGGGGAUCAAGCGUGUUGGGAAAUGUGGUGCAC
wheat-miR-530	CGGGAUCCCAAGUCUGAUCGGAU	0	0	0	1	0.01	0.01	0.01	0.0854563	0	3.09519	UUGUCGAAAUGUUCUAUGCACCGGGAUCCCAAGUCUGAUCGGAUGUCCCACGAUGGAGGAUUGUCUCCGCGGAUCGUGAGCUUGUCAUGGGCUAAGUUGGGACACCACUG
wheat-miR-531	GAAAUGUUGGGCGGCUGUGGCACA	0	2	1	37	0.01	0.189672	0.0941661	3.16188	4.24543	5.06943	CUCCCCAAUGGAUAUUGUGCCAUGAACACCCAACAUUUCCACCAUGUGCAAUGUGCCAGUGUUGAGGCCGACUGCUCAUGAUUGAAAUGUUGGGCGGCUGUGGCACAAUAU
wheat-miR-532	AGCAAAACCGUGCCUCUCGAGGAA	0	0	0	1	0.01	0.01	0.01	0.0854563	0	3.09519	UGCCUCCCACGGAAGCAAAACCGUGCCUCUCGAGGAAGAAAGAAAAACAAAAAAAAUGCAUUUUUUCUGUUUUCGAGAGACAAGGCCGUGCAUCUCGGGAAAGCACAACCGUGC
wheat-miR-533	AAUUUGUCUUUUUUGCUGAGAGCU	1	7	8	19	0.0832924	0.663851	0.753329	1.62367	2.9946	1.10791	AGCUCUCGGCAAAAAAGAUAAAUUUGGGUUCUGUUAAAUAGUGUACUAUUCGUGUACUGUUCUGAUCCAAAUUUGUCUUUUUUGCUGAGAGCUACUCAAAUGUCCAAGUGC
wheat-miR-534	UCGGGGGGCAUUCCGAUUUC	6	7	40	17	0.499754	0.663851	3.76664	1.45276	0.409642	-1.37449	UUCAUACACUACCUAAACAAGAAAGUUAGAUUCGGCGAUGCCCCUCCCCUUUCGGGGGGCAUUCCGAUUUCCCUAGUAUCAUCAUUAUUUGCCACGCGAAUCCAGAUUGAGAUU
wheat-miR-535	CUUAUAUUAUGGAACGGAGGGAG	2	1	2	7	0.166585	0.0948359	0.188332	0.598194	-0.81275	1.66733	AGUACUCCAUCCGUACAAUAAUAUAAGAUAUUAUUGUAUACUUAUAUAUUGGGUGUAAUAAGAUCUUAUAUUAUGGAACGGAGGGAGUAGUUGAUAUAGUAUAUUUUGCUGUC
wheat-miR-536	AUGGCACCAACCGGUACUAAAGCC	0	0	0	4	0.01	0.01	0.01	0.341825	0	5.09519	CACCCCUUAAGUACCGGGUCAUGGCACCAACCGGUACUAAAGCCCCCCCCCUUUAGAACCGGUUGGAGCCACGACCUGAUACUAAAGAGUGUGCACUGCCAGGCGAGGGGUGC
wheat-miR-537	CAUUCAUGCCCGGCCAGAGCGGAC	0	1	0	0	0.01	0.0948359	0.01	0.01	3.24543	0	AAAACGGCUAGUGCUGCAUUCAUGCCCGGCCAGAGCGGACGCGAAAUCUCACUGGCGCCGGCAUUGAAGCGGCGCACCGGUCGAGAGAGCGUCGCCCGCGCCGCUUCC
wheat-miR-538	CACGCCUGUUUGGUUGUCACCUG	8	32	6	34	0.666339	3.03475	0.564996	2.90551	2.18725	2.36248	AUCCCCUUUUACGUAGGUCCCACCAUUUACAUGAUGUGGAUUGGUGUAAAAAGGUGUAGUCAGGUGACUUAUAAGUCAGGUGACAAGUCACGCCUGUUUGGUUGUCACCUGACU
wheat-miR-539	CUAUAUCACUUGACUGAGACU	2	11	2	5	0.166585	1.0432	0.188332	0.427281	2.64668	1.18191	UUUUUCUUCUUACACUAUAUCACUUGACUGAGACUUUCUUUUCAGUUUUUCCGUUUUUCUUCUUAUACUAUAUCACAUGACUGAGUGAUGUCUCAGUCAAGUGAUAUAGCAUA
wheat-miR-540	GAGUCCCUGAUCUUGAUCGUACAC	4	11	3	28	0.333169	1.0432	0.282498	2.39278	1.64668	3.08237	AGUUGUGCUGUGAUAUCUUCUUGUGAGUCCCUGAUCUUGAUCGUACACGUUUGUGUGUACGAUUAGUGUACGAUUGAAUCGUGGGCGUCACACUACCCCUACUAUGUCACU
wheat-miR-541	AGUGAUCGUCCGUGUCUUUGGUCC	1	8	3	14	0.0832924	0.758687	0.282498	1.19639	3.18725	2.08237	GGGUUUCGGCUGAUUAUGCCGAUGAGUAUCUUCGCAUUGGUGAAGAUACAACAAUUGAGUCGGUGCGUAGAUUUGCCAAAGUGAUCGUCCGUGUCUUUGGUCCCGAAUAU
wheat-miR-542	UGUAGAUACUCCCUAAGGCUU	317	1302	321	1910	26.4037	123.476	30.2273	163.222	2.22542	2.43291	AGCACUAAAGCCUUAGUGAAUAUCUACACUAGUAAGUUUUUCUUCAUGUUGGAAAUGCUUAGCAUUGUAGAUACUCCCUAAGGCUUGGGUGGUAUUGCAUUGUCGUGGACACUU
wheat-miR-543	UUCCAAAUUACUCGUCGUGGU	39	122	30	76	3.2484	11.57	2.82498	6.49468	1.83258	1.20102	CAUGCUCAUCUCCCAACUAAUCUUGCCUUAUACUCCCUCCAUUCCAAAUUACUCGUCGUGGUUUUAGUACAAAUUUGAACUAAAACCACUACGAGUAAUUUGGAACAU
wheat-miR-544	GGAAAAUAAGAAACUACCAGGAA	0	0	0	1	0.01	0.01	0.01	0.0854563	0	3.09519	AGGAAAAUAAGAAACUACCAGGAAGGUGACCCUGGUGGGCACAAGAUACCAAGGCGCGCCCAGGUGGGUUGUGCCCACCUCGGGUGCCUUCCGGACUCCGUUUUCUUCUGUUU
wheat-miR-545	UAUCUCGUUCUCAGGGCACAC	1	6	0	8	0.0832924	0.569016	0.01	0.68365	2.77221	6.09519	CAAAUCCUGAUAGGAGUCGCAUGUAUCUCGUUCUCAGGGCACACCGGAUGGGCCAGACAUUGGGUUGGCACAGACUCUGGUUGCCCAGGGGGCGCCGGACAUCGCCCAGUUU
wheat-miR-546	AGUCACUUGUUGAAAUCUCUAGA	14	40	27	56	1.16609	3.79344	2.54248	4.78555	1.70182	0.912447	GGAAGGGAGGGGGUACUGCACGCGGUGUAGUAUAGUCACUUGUUGAAAUCUCUAGAAAGGCAAGUGCUCCUUUCCGGUUUACAGGGCUAUACUACUCCCUCUGUCUAGGUGUAAG
wheat-miR-547	GCUCGAUGAUGGCUACUU	30	103	13	30	2.49877	9.7681	1.22416	2.56369	1.96686	1.06643	CGUGGACCUGGGGGCGUUCUUCUUCCGGCUUGAGCUCGGCCUGGCAAGGGUGUUCGAGGGCGCCAUCUAUGUCGGUCCUGCCAAGCUCGAUGAUGGCUACUUUCCUUCCUUCG
wheat-miR-548	UCUUCUUGUAGACGUUGUUGGGCC	2	2	6	7	0.166585	0.189672	0.564996	0.598194	0.18725	0.0823716	CAACCUUCUUCUUGUAGACGUUGUUGGGCCUCCAAGUGCAGAGGUUUGUAGGACAGUAGCAAAUUUCCCUCAAGUGGAUGGCCUAAGGUUUAUCAAUCUGUGGGAGGCAUAG
wheat-miR-549	UAGGACUAGGGUUCCUACCG	5	14	6	14	0.416462	1.3277	0.564996	1.19639	1.67268	1.08237	GGCGGGCAGCGGCGGCGGUGGUGGUGGCGGUGAAGACAUGGUCGAGACCCGGGUACCUGAUACCAAAUUGGUAGGACUAGGGUUCCUACCGGAUCGGCUCCUCAGGUUGUAGG
wheat-miR-550	CUCUGGGCGUUAAUGUUACAACAU	0	0	0	2	0.01	0.01	0.01	0.170913	0	4.09519	GACAUGUGAUGGAUAUGUGGCUCCGAGAUUGCUUUCUCGUAGGGAGUCGAGGAAGGAUCUCUGGGCGUUAAUGUUACAACAUGUUUGAUAAAUAUAAAUUGCUAUUCUUUA
wheat-miR-551	AAUACUUGUCGGAGAAAUGG	32	76	43	146	2.66536	7.20753	4.04914	12.4766	1.43518	1.62354	UCCGGAAAUACUUGUCGGAGAAAUGGAUAAAAAUAGAUGUAUCUAGAACUAAAAUACGUCUAGAUGCAUCCAUUUCUAAGACAAGUAUUUCUGGACGGAGGGGGUACCAAUUAU
wheat-miR-552	UUAUAUUAUGGGACCGAGGG	0	2	1	10	0.01	0.189672	0.0941661	0.854563	4.24543	3.18191	GGAGUGCUUAGAUUGGCAUUGACAAUAACAAUAUAGUAUUCCCUCCAUCCCAUAAUAUAAAAGUGUUUUUGACCUCUUAUAUUAUGGGACCGAGGGAGAACUAUAUACCCCACA
wheat-miR-553	UCGGACCAGGCUUCAUUCCCC	2867	20295	2178	25716	238.799	1924.69	205.094	2197.59	3.01076	3.42157	CGUCAUGGUUGUCGAGGGGAAUGACGCCGGGUCCGAAAGAGAGACGCGCGCAUGGUGUGCGUGUGGCGCGUUUCGGACCAGGCUUCAUUCCCCAUGACUCCAUCAUGGUUC
wheat-miR-554	UUAGUACCGGUUCGUGGCACCAAC	2	25	8	44	0.166585	2.3709	0.753329	3.76008	3.83111	2.31941	UACCGGUUCGUGCCACGAACCAGUACUAAAGGUAAACCGAUACUAAUGGGCAUCGCACCAUUUAGUACCGGUUCGUGGCACCAACCGGGGCUAAAGGUCCCAUUUGAACCGGG
wheat-miR-555	AUCUUAUAUCAUGGGACGGAG	0	2	3	11	0.01	0.189672	0.282498	0.940019	4.24543	1.73445	AAAAUCUGCAACAUGUAUUAAUAUAUACUACUCCCUCCAUCCCACAACAUAAGAUGUUAUUACAACCAUUGGUUGUAAUAACAUCUUAUAUCAUGGGACGGAGGGAGUAUCUU
wheat-miR-556	AUGUUACUAGUCUAUGUUACUACC	4	6	3	5	0.333169	0.569016	0.282498	0.427281	0.772212	0.596945	GUGUUGCAUGUUACCAGAGAUAUGUUACUAUACAGGUAGUAACACAGACUAGUAACAUGAGCAUGUUACUAGUCUAUGUUACUACCCAUUGUGGCUAGUCUAAGGGGGGUGU
wheat-miR-557	AGGACAACGCUAACGCCCACACGU	6	8	5	29	0.499754	0.758687	0.47083	2.47823	0.602287	2.39603	AGACGUCCACACGUGUGGACGUUAAUAUUUUCGUUAAGGACAACGCUAACGCCCACACGUGUGGUGGGAGUCAAACUCGCCCACAUGCGCUAUAGCACACAGACUACGCCAUGU
wheat-miR-558	GUGAUUCACUUCGUUCCUGU	1	0	0	0	0.0832924	0.01	0.01	0.01	-3.05818	0	UGACUGGCCGGCAUGUGAUUCACUUCGUUCCUGUGUCUGUCCCUUCGGGGAAAUGUCACGCGGUGACAUCCGGAGUCCUGCCUACCCUGCUACAGCCCGGGUUCCCGGAGUCCU
wheat-miR-559	UGGUUUGGUCAGGGCUGGAAUAU	16	19	30	15	1.33268	1.80188	2.82498	1.28184	0.435177	-1.14002	CGUGCCGUAUGACACAGUAAACAACAGCUGUUACUCACCACUGCAUGUGUCCUCCUUUGGCUAUAACCUUUGUGGUUUGGUCAGGGCUGGAAUAUCCAUUUGCACCUGGUUUGGU
wheat-miR-560	AGAACUAUGUAGACAUGACCGAGA	9	55	46	271	0.749631	5.21598	4.33164	23.1587	2.79868	2.41857	GUGGACCCUAUGGGUUCGAGAACUAUGUAGACAUGACCGAGACUCAUCUCCGUUCAAUAACCAAUAGUGGAACCUAGAUGCUCAUAUUGGCUCCUACAUAUUCUAUGAAGAUC
wheat-miR-561	AAAGUUAGUAAUGGCGCACCGUGG	0	2	0	5	0.01	0.189672	0.01	0.427281	4.24543	5.41711	UGGGCAAAGUUAGUAAUGGCGCACCGUGGGUGUGGUGCGCCAUUACUAGUUUAACUAGUAAUGGCGCACCACACCCACGGUGCGACAUUACUAACUUUGCCCAAAAAUUCCA
wheat-miR-562	AGCCAGUGACUGUAUAAUCAUGAC	0	0	0	2	0.01	0.01	0.01	0.170913	0	4.09519	ACAAAAUACGGAGUUGUACGGGUGAGCCAGUGACUGUAUAAUCAUGACAUGUAUUUGUUUAACACAGUACAGACGCAAGAGCUCAUAUAUACGCGCAAGCACUCAACGCUA
wheat-miR-563	UCGUCCCCGGCAAUGGAGCCA	3	0	40	5	0.249877	0.01	3.76664	0.42	-4.64315	-3.17	UGCCAGAAAUUGGUGAGUUGACGGGAGACUAUCUUGACUUGAUCGUCCCCGGCAAUGGAGCCAGAAAUUCCUU
wheat-miR-564	AAGAAUAACUAUUCCUCACCCAG	1	1	4	12	0.0832924	0.0948359	0.376664	1.02548	0.18725	1.44494	GGGUGAAGAAUAACUAUUCCUCACCCAGGGCGAUGAAUAGUCUAUCCAUAUAUAAAGUCUAUUAGACACCUAGGGUGAAGAAUAAAUUAUUCCUCACCCUCGUCAACCGACC
wheat-miR-565	AGUCUCUGCCAAUUCUUCGUG	55	100	47	104	4.58108	9.48359	4.42581	8.88745	1.04975	1.00583	AAGCAAAGAUUGCGAAGAGCGCGAAGGAUUUGCAGAUACUCCGUAAAAUCACUUUAUGGAGUCUCUGCCAAUUCUUCGUGUUCUUAACGUCUUUGCAGUUUAUUGCGUA
wheat-miR-566	UUGGAUUCCAGUCGGCCUACAGCU	2	3	3	10	0.166585	0.284508	0.282498	0.854563	0.772212	1.59694	UGGGCCUAGUCGGCCCAUAGCAGGCCGAUUGGAUUCCAGUCGGCCUACAGCUGGCCGACUAGCCCCUGUCGGCCCGCUGUGGGCUGAUUGGGUCCUGUCGGCCCACUGUGGGCU
wheat-miR-567	AACUGCAGUUGCCAUCCACAACGU	4	8	4	25	0.333169	0.758687	0.376664	2.13641	1.18725	2.50384	GUCUAGCAAUGACUUAUAGUUGCCAUGUGUAUUUACCUAGUUGCCACGUUCGUGUAACUGCAGUUGCCAUCCACAACGUAUGAGUCAUCGUGUGGGCGAAAAGCAGUUCGCCCAC
wheat-miR-568	AUGCGGGGUCUGCUAGAGAUGCU	4	3	2	11	0.333169	0.284508	0.188332	0.940019	-0.227788	2.31941	UGGGGUCUGCCUCUGCGGCCGUCCGUGCCGACCUGCAAAACCGUUUUUCCGCGAACUGCAAACGCGUUUUAUGGGUCGGAGAGAUGCGGGGUCUGCUAGAGAUGCUCUAACAA
wheat-miR-569	AUUCCUUCGCUACUGCUGCUAACU	0	2	0	2	0.01	0.189672	0.01	0.170913	4.24543	4.09519	ACCCGAUCAAGCUAUUCCUUCGCUACUGCUGCUAACUGAAGCCGAUCAAUGUUGCCUCUAGAUGAACAGUGAGCGUUGUUGGGGGGUUUGGAUGAACAGUUUCUGGCGGGGCUU
wheat-miR-570	AUCUCGUGGUAGAUCAACUCUUGU	3	6	1	4	0.249877	0.569016	0.0941661	0.341825	1.18725	1.85998	GCAUUAUAUAAAUCGGGGCCGGGCUAGUCGAUAGACAUAUACAAGAACAAUCAUACCAUAGGCUAGCUUCUAGGGUUUAGCCUCUCUAAUCUCGUGGUAGAUCAACUCUUGUA
wheat-miR-571	UCUUAUAUUAUUGGACGGAGA	0	4	3	19	0.01	0.379344	0.282498	1.62367	5.24543	2.52294	UUACUACUAUUAGAUGGCUACAUUAUUACUCCCGCUGUCCCAUAAUAUGAGACCGUUUUGCAAACUGUUUUAGCUUGCAAAACAAUCUUAUAUUAUUGGACGGAGAGAGUA
wheat-miR-572	UCUUAUACUGUGGAACGGAGG	0	2	2	9	0.01	0.189672	0.188332	0.769107	4.24543	2.0299	UCAACUUGUAUUUCAUUAGAAAAUUUAGUACUCCCUCUGUCCCACAAUAUAAGAUGUUUUUGCAAGUUGUUUUAGCUUGCAAAAACAUCUUAUACUGUGGAACGGAGGACUAG
wheat-miR-573	AAUGGACUCGUAUAAAAGGAUAUU	0	4	0	9	0.01	0.379344	0.01	0.769107	5.24543	6.26511	CUGCAGAGGCAGACCCCCCAAAUGGACUCGUAUAAAAGGAUAUUCAUGAAAUAUUCUGUUUGAUGGGUCGGCUUUGCAGGGUCUUUUUUUUCAUGGUAAUACGUGUCUCAUU
wheat-miR-574	AUCGGAUUGUCUUGGGAGAAGGAAU	10	3	1	2	0.832924	0.284508	0.0941661	0.170913	-1.54972	0.859979	CAUUGUCGAGGAUGUCUUUUAACCGGGAUGCCGAGUCUGAUCGGAUUGUCUUGGGAGAAGGAAUAUCGUUCGUUGACCGUGAGAGCUUGUGAUGGGACACCCCUGCAG
wheat-miR-575	CCGGUUUUGACACCGACAUUGGU	0	0	1	2	0.01	0.01	0.0941661	0.170913	0	0.859979	AGUUCGGGACCCCCUACCCGAGAUCCGCCGGUUUUGACACCGACAUUGGUGCUUUCAUUGAGAUUUCCACUGUGUCGUCGCGAUAAGGCUUGAUGGCUCCUCUCGUUGUUAAAU
wheat-miR-576	CCGUUCCGAAUUACUUGUCGC	2	16	6	9	0.166585	1.51737	0.564996	0.769107	3.18725	0.444942	CUCCGUUCCGAAUUACUUGUCGCGGGUAUGGGUAUAUCUAGAUGUAUUUUAGUUCUAGAUAUAUCCAUUUAUAUGACGAGUAAUUUGAAACAGAGGGAGUAGUACUAAGUAAAA
wheat-miR-577	UUCGGUUGAGAAUCGGGCACC	2	10	2	5	0.166585	0.948359	0.188332	0.427281	2.50918	1.18191	GUUUCGGUUGAGAAUCGGGCACCUUCUAGGUCAAGAAAAUUGGGCAUGACCUUUGCUAAUUUUCUUGACCUAGGAGUGCCCCAUUCUCAACCGAAACGGAAAUUAAUCAAC
wheat-miR-578	UUGGGGAACGUUGCAGAAAAUUA	0	0	0	2	0.01	0.01	0.01	0.170913	0	4.09519	UUCGCCCGUGGGCCUGGACUCGCGCGGGCCUGUGGCCGACCGUGCUGCCAGGGUGGUGUUGGGGAACGUUGCAGAAAAUUAAAUUUUUUCCUACGGUUUCACCAAGAUC
wheat-miR-579	AAGGAAGUGAGGAGGCUGGA	0	0	1	0	0.01	0.01	0.0941661	0.01	0	-3.23521	AAGACUAGCAGCCCUUCUUUUGGAAAGUCAGGAGUACACUGAAGCUCUUACCCUUCUUCCUGGUCUUAUCAAGGAAGUGAGGAGGCUGGAUGACAAGUUGCUUCUUGUUG
wheat-miR-580	GCUCCCCCGUCGAGCGUGGCU	0	0	9	157	0.01	0.01	0.847495	13.4166	0	3.98467	CAGCAGGAUGAAUCAUGCGAGCUCCCCCGUCGAGCGUGGCUCCGGUGCACACAUAGAUGGCGCUUCGUUCGGUGGGUGAGAGAUGCGCCGGCCACCACCGCUGUUGGGGU
wheat-miR-581	GCGGGGAUCGGAUUGCAGU	2	6	2	2	0.166585	0.569016	0.188332	0.170913	1.77221	-0.140021	CGUUAAUGUAGUUGAGGCUGGCGGGGAUCGGAUUGCAGUCAAGGGGGUUGAUGCUCGCCACCCUAUGAUUGUUAUGCUGCAUGACAUGCCGUUUCUGAAGAUCAGGCGG
wheat-miR-582	AGACGCCCGACUGUGGCAUGCUU	0	5	1	2	0.01	0.47418	0.0941661	0.170913	5.56736	0.859979	CCCUUUAUGCGGUGUCGUUGAGACGCCCGACUGUGGCAUGCUUAUUAUUUAUUCACUUAUAAGCCCUUUAUGUGGUGUCGCACAGAUGCCCGACAU
wheat-miR-583	ACAAACCGGGACUAAAGAGAGGCC	1	3	1	5	0.0832924	0.284508	0.0941661	0.427281	1.77221	2.18191	GUUUGUGUCUAGAACCGGGAGCAUAUGUAGUCCUUUAGUCCCGGUUUUAGUCACAAACCGGGACUAAAGAGAGGCCUAUAUAUACACCUUGCCCGCAAGCAGAGCAGU
wheat-miR-584	UAUUCCAAUGAUGGGCUUCCUCAA	0	9	1	10	0.01	0.853523	0.0941661	0.854563	6.41536	3.18191	AGCUUGUAUAUUCCAAUGAUGGGCUUCCUCAAAGUGCCCUAGGUCUUCGUGAGUAAGCAAGUUGGAUGCACACCCACUUAGUUUUCUUGUUAAUCUUUCAUACAACUAUAGCUC
wheat-miR-585	UCAAAACUACUAAUGGCGCACCGU	2	1	1	8	0.166585	0.0948359	0.0941661	0.68365	-0.81275	2.85998	UUUUCAAAACUACUAAUGGCGCACACCACAUCCACGGUGCGUCAUUAGAAUUUUUUUUAUUUUUUUCAAAACUACUAAUGGCGCACCGUGGGAGUGGUGCGCCAUUACUAGC
wheat-miR-586	AUUUUGGCCCGGUACUAAUGGUAC	2	6	1	12	0.166585	0.569016	0.0941661	1.02548	1.77221	3.44494	AUUCCCGGUUCGAUUUUGGCCCGGUACUAAUGGUACCAUUAGUGCCGGUUCGAAUGGCUAUGCAUUAAUGCCGGUUCGCUAUGAACCUUUAGUACCGGUUCAUGUCACGAACC
wheat-miR-587	GUGUCUACGACUGUGGCCGGCGGC	0	0	0	1	0.01	0.01	0.01	0.0854563	0	3.09519	UCUCCACGGAUUGCUCUUUGCGUGUCUACGACUGUGGCCGGCGGCCUCCUGUGGCUAGCACAUGCCGCCAAAUCUUGCGUAGGCGGCCUCUCACAAGUCUGGAAGUGUUGUGG
wheat-miR-588	AGAUGAUGGUAGCAACUACACG	0	0	0	3	0.01	0.01	0.01	0.256369	0	4.68015	GUAUAUAGAUGGCCCGUGUUGUUGUUCCAUUGAAUUUUAAUGCAUUGCUAGGGAAAGCUAAGUUGAAAGAUGAUGGUAGCAACUACACGGACUGGCUCCGUAACUUGAGG
wheat-miR-589	GCGGACCCAGGCCGAACCCGGCGC	1	3	0	11	0.0832924	0.284508	0.01	0.940019	1.77221	6.55462	AAAAACGGCCCAGUCGCACCCCUAGGAGCCCGAUUUUUGCCGGCCUGGGCCGAAAAUAGCGCCGGCGGACCCAGGCCGAACCCGGCGCACUGGGGGCGCCCGGGGGCG
wheat-miR-590	UACGGCAAAGCCGUCGGCAUA	38	186	22	436	3.16511	17.6395	2.07165	37.2589	2.47848	4.16873	CGCGUGUCAUCUCAUGGUUCCUCCUGGCAGCAGGGCUAUGCCUACGGCAAAGCCGUCGGCAUAGAUUUUCAGCUAUGCCUACGGCUUUGCUGUAGGCAUAAAAAGUCUAUAUU
wheat-miR-591	GUUGAAGUGUAUAUGUGGAUUGCC	4	11	3	16	0.333169	1.0432	0.282498	1.3673	1.64668	2.27502	CUGUGUCCACGUAUAGGCCUCUUGAGCCAUACCUCUGAGUCUAUUCGCGUGUUGACUUCCCGCGUCACAUGUGAGAGGGGGUGUUGAAGUGUAUAUGUGGAUUGCCUAGC
wheat-miR-592	UCGUGGCCGCCUUGGAGACCCC	0	0	0	1	0.01	0.01	0.01	0.0854563	0	3.09519	AGAAGAGUCCCGAGGCACCCACGAGGGUGGGGGCGCGCCCUACACCCCUGGGCGUGCCCCCUACCUCGUGGCCGCCUUGGAGACCCCCUGACUUGCUCCCGAUGCCAAAAC
wheat-miR-593	AAGGAGAACUACUGCGAUUGUGAC	0	0	0	1	0.01	0.01	0.01	0.0854563	0	3.09519	GGUCAAAUGUUGGGUUUGCCUGGCUCCUGGGUUUGCUGCCUUACGUUCCACUUUUAUCGGCUAAGGCGGCCAAAGGAGAACUACUGCGAUUGUGACCUGGUUAUUCCGGAUGAG
wheat-miR-594	CCAGUCUGGACCGCAUAC	3	0	0	0	0.249877	0.01	0.01	0.01	-4.64315	0	GAUUUAGCGGCCCUAAGUCUGGUCAUCGGAAUGGGCCACUCAAAAAUGACAAUUUGGGUCCGUCCAGUCUGGACCGCAUACUCGACCGCCAAUGCCAAAUUCAUGGCACCCCAG
wheat-miR-595	AAUGGGUAGGGUAUGGGCGGGUAC	0	0	0	1	0.01	0.01	0.01	0.0854563	0	3.09519	GCAGAGGUCAGUUGAUUAGUGGAUCAAGUCGUGGGUAGGGAUGGCAAUGGGUAGGGUAUGGGCGGGUACAACCCUUUUCUGCCCAAACCCAUACCCACAAAAACUUCCUAUACA
wheat-miR-596	ACUAGGCCCAGUCGGCCUGCAGCG	4	3	4	16	0.333169	0.284508	0.376664	1.3673	-0.227788	1.85998	CAGUCGGCCCACAGUGGGCCGAUAGGGGGCAGUCGGCCAGCUGUAGGCUGACUGGAAUCCAAUCGGCCUGUUAUGGGCCGACUAGGCCCAGUCGGCCUGCAGCGGGCG
wheat-miR-597	AAUGGAGCAGUUGGUGAAUAGUCC	1	4	2	15	0.0832924	0.379344	0.188332	1.28184	2.18725	2.76687	AGCUCGCGACUCUGCACACGUGGGUGCAGGUGCGGGCCUGGCUCGCGGAAACGGCCGAUCCCUGCGUUUCCUCUCAGCCUAAUGGAGCAGUUGGUGAAUAGUCCGCCGGUUAU
wheat-miR-598	GCCGAAGAAGCCUGUGCUCGAAAU	1055	1930	930	3794	87.8734	183.033	87.5745	324.221	1.05861	1.8884	GAAUCGUCUGAUUCCUCUUUGCCGAAGAAGCCUGUGCUCGAAAUAAUCGAGCACGGGCUUUUCUGGUCAAAACGUAUCUUGUCUUUAUCACUUUAUCAUGAGUUAUUUUCCUUGG
wheat-miR-599	ACUGGAAUCCAAUCGGCCUGCUGU	0	2	0	16	0.01	0.189672	0.01	1.3673	4.24543	7.09519	UAAAUACAUGAUUAACACUUUUGCAAAAAUAAUUAGCCCACAGCAAGCCAAUUAGCUCUAGUCGGCCAGCUGUAGGCCAACUGGAAUCCAAUCGGCCUGCUGUGGGCCGACUAG
wheat-miR-600	AACAAAUGGGGCUCAAAGAUU	1	7	4	40	0.0832924	0.663851	0.376664	3.41825	2.9946	3.18191	UAGAAUCUUUGACCCCCAUUGGUUUUACAAUCCUAACUAAUUAGACCAUAACUAAAUAGCAUUGCAAAACAAAUGGGGCUCAAAGAUUCUGGAAAAAUCUGUGUAGGGGUCAGA
wheat-miR-601	CCUACGUCACGCAGGCGCCCGACA	0	0	0	2	0.01	0.01	0.01	0.170913	0	4.09519	CGACUUCGGCUGGGGCUGCCCCAAGUUCGUGGCGCCGGCGCAGAUGUUCGGCAGCGGCACGGCCUACGUCACGCAGGCGCCCGACAAGGACGACGGCGUGUCCGUGCUG
wheat-miR-602	AAAUACGAUGUCAACUACAUGAUC	2	6	0	11	0.166585	0.569016	0.01	0.940019	1.77221	6.55462	UAUGCCUCUGGUGGUGUACCGGGACGUGCAAUGAUCAAGAGUGACAUGUAUAAAAAAUAUGAACGGUGGCCUUGCCACAAAUACGAUGUCAACUACAUGAUCAUGCAAAGCAA
wheat-miR-603	ACAGACAAUCUAGCUCGACAACCC	0	1	0	0	0.01	0.0948359	0.01	0.01	3.24543	0	CCAGGUGCUUGAUAGACAGACAAUCUAGCUCGACAACCCGGCCCGAGCCCGGUAAAAAACCUGGGCUGGGCUGAGUUGGGCUUGACAUUUGGGACGAGAUCAGGCCUCAUUUUC
wheat-miR-604	AGCGUACGUAGCGUUGUCAUUCU	0	2	0	0	0.01	0.189672	0.01	0.01	4.24543	0	UGGUCCAAGCGUACGUAGCGUUGUCAUUCUGGUCGUGAACGUGUACGUACAUACUGGUCGAUGUAGAGGCGCGCAUGUGUCGUAUUAGAGGCGCGCACGUAGCACGUACAUGUA
wheat-miR-605	GCCUUUGGUCCCGGUUGGUGGCAC	4	10	3	26	0.333169	0.948359	0.282498	2.22186	1.50918	2.97546	CUCCCCCUUUAGUCCUGGUUCUAACAUGAACCGAGACAUAUGGGCCUUCACGUGGCCGGUGCGCCGAGCCCAGGGUAGGGGGGCCUUUGGUCCCGGUUGGUGGCACCAACCAGG
wheat-miR-606	UCUUUAGUCAGGGGUGCUUGGAAC	2	8	1	19	0.166585	0.758687	0.0941661	1.62367	2.18725	4.10791	UUAAAUGAGGAGAGAGGGGACUAAUCCACAUUUUAGUAGGGGUAUCCCUGACUAAAUUUUUUUAGUCUCAAGACUAGUUUUAGCCCCUCUUUAGUCAGGGGUGCUUGGAACUUU
wheat-miR-607	ACAGACCUCGGUCGUCGUGGCACC	2	8	2	9	0.166585	0.758687	0.188332	0.769107	2.18725	2.0299	CUUAAUGCUAAAGCGCCGAUCUUCGUCUAGGUGAGGCCUGUCGCACAGACCUCGGUCGUCGUGGCACCAGUCGCACUCCGCCGGGAGACUUUCGUCGUCCGAGUACGACAUUUC
wheat-miR-608	AAAGGGACUGGUCACUGGAAGCGG	0	0	0	5	0.01	0.01	0.01	0.427281	0	5.41711	CCAAGUCUGGUCCUAAGCCUGAGACUAAGUGCUUCUACUGCAAAGGGACUGGUCACUGGAAGCGGAUCUACCCCAAGUGAUUGGCGGAAAAGAAGGAUGGCAAAGUGAAC
wheat-miR-609	CGUGAUGUAGCUCAGAUG	0	0	3	7	0.01	0.01	0.282498	0.598194	0	1.08237	AAAGGGGGUGUGCGGCGCCUCUAUGUCGGGCCAUGUCGUGAUGUAGCUCAGAUGGAGUUCGUCUGUGGUGCUCGGCCCGGGCGUGGGUGUGUUUGUCACAUCCGGCUAGA
wheat-miR-610	UCGCUUGGUGCAGAUCGGGAC	2155	9227	3866	27198	179.495	875.051	364.046	2324.24	2.28542	2.67457	UCCCCGUCGCCGCCGCCUCGGGCUCGCUUGGUGCAGAUCGGGACCCUCAGCCCGCCCCGACGGGCCGGAUCCCGCCUUGCACCAAGUGAAUCGGAGCCGGCGCAGCGACCA
wheat-miR-611	AAAAAAGAUUGAGCCGAAU	99347	98725	45745	59902	8274.85	9362.68	4307.63	5119	0.178189	0.248969	CUUCUAAUUGAUUGCAAUUAAACUCGGCUUAAUCUUUUUUAGAAAAAAAAGAUUGAGCCGAAUCUUUACUUGCCGAAGCACUUCUUGGAUCUGUCAAUUAUGCUAUGGC
wheat-miR-612	GAGGACCCCUUAGUCCAGG	0	0	1	0	0.01	0.01	0.0941661	0.01	0	-3.23521	GAAUCCCAUUCGGACACGGGUAAGAGUCUUCGGUCUUCGUAUCUUCACAGCCCAUCAAUCCGGCCCAUAGCUAACAGGCCGGACGCUUGAGGACCCCUUAGUCCAGGACU
wheat-miR-613	AUUGUGCAAGAGCUUGGCAAC	0	0	3	60	0.01	0.01	0.282498	5.12738	0	4.18191	ACCCCUGGUGUGUUGGGUAACCUGACAUCAUUGCAAGUGUUGGAGAGGAUCUCUGCCUCUCCAAGCAUUGUGCAAGAGCUUGGCAACCUGGCAAGGCUGAGGGAGCUCG
wheat-miR-614	GACAAGUAAUUCCGAACGGAGGGA	12	44	46	134	0.999508	4.17278	4.33164	11.4511	2.06172	1.40251	UCCUUCGUUCGGAAUUACUUAUCGUAGUAAUGGAUGUAUCUAGAUGUAUUUUAGUUUUAUAUACAUUUAUUUUUAAGACAAGUAAUUCCGAACGGAGGGAGUACUGGAUAAGUA
wheat-miR-615	UCACUGAAAGGUCAUUGUUU	5	11	5	12	0.416462	1.0432	0.47083	1.02548	1.32475	1.12301	CUACAAGAAAUAUGUCAACUUGUGACCUUGACUAUUGGUCACUGAAAGGUCAUUGUUUUUCAUUUGUGACCUUUUUGUGACCAAAAACAGAAGGUCAAAAGCUGGCGAUCG
wheat-miR-616	UGAGAAGGUAGAUCAUAAUAGC	1028	5383	4231	15192	85.6245	510.502	398.417	1298.25	2.57582	1.70422	CCGCUAAACAAGUCUUUAGAUGAGAAGGUAGAUCAUAAUAGCUGAGCGAAAUGAAAGUGAUAUUGUUGCUCAAUUGUUAUGAUCUGCUUCUCAUCUGAAGACUAGUU
wheat-miR-617	AGACCCAUAGGGCAGUGCGCC	1	1	2	10	0.0832924	0.0948359	0.188332	0.854563	0.18725	2.18191	GCCUAAUUAAUUAGGACGCGCUGCCCUGUGAGUCUGUUGGCCCUUCUGGGCCUGCAUUUGCACACCCUAGGUCUGGUAGACCCAUAGGGCAGUGCGCCAACAAAUUUUUUAUA
wheat-miR-618	UCACUCCCCGGCAACGGCGCCA	7	8	4	18	0.583046	0.758687	0.376664	1.53821	0.379895	2.0299	GGCGGCGGGAGGGGAAUGAAUGCAGCUACUGUUUGGGUUCGUCGUCCGGCUUAAAUAAAUGCGCAGCAUCACUCCCCGGCAACGGCGCCAAAAAAGAGUCUUGGUGACCCAC
wheat-miR-619	UCUUAUAUUGUGGGACGGAGG	6	15	6	38	0.499754	1.42254	0.564996	3.24734	1.50918	2.52294	GAAAGUACUACCUCUGUCCUAUAAUAUAAGAUCGUUUAUGAGACCAAAAAAUAUUCCCUUCGUCCUAUAAUGUAAAGAUGUUCUCUUAUAUUGUGGGACGGAGGAAGUAAUAA
wheat-miR-620	AAUAGUGGUCCACUGAGGAUAGAU	0	3	0	6	0.01	0.284508	0.01	0.512738	4.8304	5.68015	CAUCUUCUCUCCAACAGGGUUGGAGAUUGUCUUCGCAAUAGUGGUCCACUGAGGAUAGAUGCCGUCACCCAGGUAGUAUCCUUUGUCGUAGUUGCGGUCGUUGAUGGUAAC
wheat-miR-621	ACGGAACUUGACAGGUGGUCUACC	0	0	0	3	0.01	0.01	0.01	0.256369	0	4.68015	GCGUCAAACGACCUCCAAAUGGAACGGAACUUGACAGGUGGUCUACCGGUGGUAUAACAAGGCCACUUGACAAACCUCGGUCCAUUCCGAGAAUGUUUAACACUCGCUCACAA
wheat-miR-622	UGGGCUCUAUAUUAUGAG	29	18	94	26	2.41548	1.70705	8.85161	2.22186	-0.500806	-1.99417	UGUAGAUGAGGAUGGAUUUGUUGGGCUCUAUAUUAUGAGUCAACAGCAGGCGCCGUUCAAUGGCGCCCUGUCUGCCGCAUGGAGCCUAGAAUGACAAGCCAGGAGAAGAU
wheat-miR-623	UUUUUGUAGUUUGCAAAAGCACCC	3	9	7	31	0.249877	0.853523	0.659163	2.64914	1.77221	2.00682	GUAGAUGGUGAGUGGUGGAAUAGUUUUUGUAGUUUGCAAAAGCACCCAAUUAAUGCUCUUGUUUUCCUCAAAAAAUUAUGUUUACCAAUGCAUUAAUUGCAAUGCAUGCA
wheat-miR-624	UCACUUUAGAUAGGUUGGGAAUGC	0	0	0	2	0.01	0.01	0.01	0.170913	0	4.09519	UUUGGGAGCUCCCGCAAAGGUCACUUUAGAUAGGUUGGGAAUGCGUCACUUGCUGCGCUCUCAGCCGCCGUCACGUGUCGCGCUUUGGGGGUUUCUUCCGAAAAAUUUUCUAAA
wheat-miR-625	AGGACUCCGCCGACACCG	13	7	11	0	1.0828	0.663851	1.03583	0.01	-0.705835	-6.69464	AUGCGGGCUUCGCCCACCUCCCGGCGGGUUCGCCGGUGAUGUUCCGACUGGAGGAAGUGCGUCCAAUUUCCAGGACUCCGCCGACACCGUCACCUUCACCAACAUAUU
wheat-miR-626	UUGAAUUUCCUCUAUAAGCGCAUC	4	25	18	62	0.333169	2.3709	1.69499	5.29829	2.83111	1.64425	AUGCCCUUAUAUAGGGAAUUUAGCCUAAAUUCAUACGAAUUUCUCUUGAAAUUUGUUAUGAAUCUAAGUUGAAUUUCCUCUAUAAGCGCAUCUAUGCUCAUUUCUGAGUAGUU
wheat-miR-627	AUCUUCCCGUGAGUCCUUGAUCU	1	8	4	10	0.0832924	0.758687	0.376664	0.854563	3.18725	1.18191	AGUUGUGUUGUGAUAUCUUCCCGUGAGUCCUUGAUCUUGAUCGUGCACAUUUGCGUGUAUGACUAGUGUAUGGUUGAAUCGAGGGCGUCACAAGUUGGUAUCAGAGCCGACUGC
wheat-miR-628	UUCGUCGGACGAGCGUGCCUA	22	37	27	0	1.83243	3.50893	2.54248	0.01	0.937271	-7.9901	GGUGGCCCCGUUCGUCGGACGAGCGUGCCUAGGCAUCGGCCGCGCGCUCCUCCGUCGAACGGCGCCUGCC
wheat-miR-629	UUCAUGAACCGGGACUAAUGGGUC	1	11	1	25	0.0832924	1.0432	0.0941661	2.13641	3.64668	4.50384	UUUGAGUAUACAAAGUUGUUACCUUCAAUCAUCACUAGUAGAAAAACACCUAUUAGUCCCGGUUCGUAAGGGUCUUUAGUCCCUGUUCAUGAACCGGGACUAAUGGGUCGUUA
wheat-miR-630	GAGAGUCCUAAAGGGGGAAGGCAC	0	1	0	0	0.01	0.0948359	0.01	0.01	3.24543	0	UUGGGGAGGGGAGAGUCCUAAAGGGGGAAGGCACCUCCGAGGUGCCUUGGGGAGGAUGGACUCCUCCCCCCUCUUGGCCGCACCCCUUCCUUGGAGGAAGGGGCAAGGCU
wheat-miR-631	UUCGAGCACAGGCUUCUUCGGUA	15	13	16	25	1.24939	1.23287	1.50666	2.13641	-0.0192014	0.503835	UAACUCAUGAUAAAGUGAUAAAGACAAGAUACGUUUUGACCAGAAAAGCCCGUGCUCGAUUAUUUCGAGCACAGGCUUCUUCGGUAAAGAGGAAUCAGACGAUUCGAGUGAAG
wheat-miR-632	GAACCGUAUGCUGUAUAUUGCACA	1	0	0	0	0.0832924	0.01	0.01	0.01	-3.05818	0	CGCAUGCCGUAUAUCGCACACACCUUCAUCUGGCUGACUGUUUCUUUUGUGUUGCCUAAUCACAAACAGUUCAGCCGAGUGAACCGUAUGCUGUAUAUUGCACACACCUC
wheat-miR-633	AAACGAGAGAACUUAAUGUUUAU	1	10	2	14	0.0832924	0.948359	0.188332	1.19639	3.50918	2.66733	AUUGUAUAAGCCGGCUAUUAGGUUGACUCUACUCCCUCCGUCCAGGUGCAUAAGUCGUCUUAGAUUGUGCACGCAACUAAGGCGGGGGAAACGAGAGAACUUAAUGUUUAUUU
wheat-miR-634	GACCCCAUUGCCCUACCCAAACGG	2	2	1	12	0.166585	0.189672	0.0941661	1.02548	0.18725	3.44494	CGACCCCAUUGCCCUACCCAAACGGACAUAAUCCAGGCCAAACGGAGGUCUGUUUGGGGUCGUGCGUUGGAGUUGGCCUUACAAGUGGGACCGCAGUUGAGGAAACCGA
wheat-miR-635	AAAGGAUACUAAUGGCGCAUCACC	0	0	1	4	0.01	0.01	0.0941661	0.341825	0	1.85998	ACAAAGGAUACUAAUGGCGCAUCACCCCACAGUGCGCCAUUAGUAUGCCAAAGGAUACUAAUGGCGCAUCACACCAUAGUGCGCCAUUAGUAUGCCAAAGCACAUGGG
wheat-miR-636	CGUUUGGGGGUACGUAGG	0	0	0	1	0.01	0.01	0.01	0.0854563	0	3.09519	UCGUUUGGGGGUACGUAGGUAUAUAUAGGAGGAACAAGUACAUCGGUGGAGCUUCGAGGGGCCCACGAGGCAGGGGGUGCGCCCUGGGGGGGGAACCCUCCACCCUCGUGA
wheat-miR-637	AAGUGCUCGUGUUGCAUUCCC	15	32	17	52	1.24939	3.03475	1.60082	4.44373	1.28036	1.47296	UCCCAUCAGAACUUUGAAGUUAAGCGUGCUUGGGCGAUCCUAGUACUAUCAAGGGUGACCUCCUAGGAAGUGCUCGUGUUGCAUUCCCUUUUAAAUUAUUGUUGGUGC
wheat-miR-638	UCACGAGGAGUUCCGGAAUGGUCC	0	0	0	1	0.01	0.01	0.01	0.0854563	0	3.09519	GUCACGAGGAGUUCCGGAAUGGUCCGGAGGUAAGAUUUAUAUAUGGGAAGUCCUAUUUUGGCCACCGGAAAAUGUUCGGGAUUUUUCGGUAUUGUAUCAGGAAGGUUCUAGAAG
wheat-miR-639	UGUGAAACACUGUGUGAGAGA	37	145	69	258	3.08182	13.7512	6.49746	22.0477	2.15771	1.76268	GAGUGUGAAACACUGUGUGAGAGAAGUCAUAAGUGUGAAACACUCUCUGAUGAUGAUGACGAAGCUGCAAACACUUAUGACUUCUCUCAGAUAGUGUUUCACACUCCACCAGC
wheat-miR-640	UGACACAACAUAGAGGAAGUAGU	0	0	0	1	0.01	0.01	0.01	0.0854563	0	3.09519	AUGUUGAUGCAUAGCAACGAGAGGGGAGAGUAUGAUCUACGUACCCUUGUAGAUCGCAACGGAAGCAUUGACACAACAUAGAGGAAGUAGUCGUACGUCUUCCCGAUCCGACCG
wheat-miR-641	AUGUUGUAGUCCAUUUGAAAUGUC	16	27	20	41	1.33268	2.56057	1.88332	3.50371	0.942137	0.895603	AUAUAAGUCUUUUUAGAGAUUGCAACAAGUGGCUACAUACGAAGCAAAAUAUGUCUACAUACAUCCUUAUGUUGUAGUCCAUUUGAAAUGUCUAAAAGACUUAUAUUGAGUGCAG
wheat-miR-642	UGGAACUCUCAAUGAAAGCACCA	48	49	53	74	3.99803	4.64696	4.9908	6.32377	0.216997	0.341512	GAAGGUUUCUCCUUGGACAGUGUCAUUGUCGAUCAUUGAAGGGGCCAUCGAACCUUUUGGGGACGGCACCGUGGAACUCUCAAUGAAAGCACCAAUGUCGGUGUCAAAACCGG
wheat-miR-643	UGCAUUCAAGUUUAACCGG	1	1	0	0	0.0832924	0.0948359	0.01	0.01	0.18725	0	UGGUAUCAUGCUCAUGCAUUGUAGUUGCAUCACAUGAUUUUAAUAUGGCUCAGCUUAUUGCAUUCAAGUUUAACCGGAUAAAAAUGAACUUGAACAAUUGUUGGUUGAGUCAU
wheat-miR-644	AGCUCUUGUCGCUCAGUGUGUACC	0	0	0	1	0.01	0.01	0.01	0.0854563	0	3.09519	UCUCGCCAUCACCGCAGACGGCAAGCUCUUGUCGCUCAGUGUGUACCGUGACCGCCAUCUAGAGAUCUGGACACAACAACAGGGCGAUGGAGAUCGGAGCGGAGAUGGUGAUGC
wheat-miR-645	ACGAGUUUUGGCUUGAGAGCAAACU	0	0	0	1	0.01	0.01	0.01	0.0854563	0	3.09519	ACACGGUGGAUCUCCCAAAGACGAGUUUUGGCUUGAGAGCAAACUCUGUUAUGCGCGAACCAGAGCUCCAGAAGUUGUGGGAGGAGAACCAGGUGCUGAAGAGGGUGUCCGAAAG
wheat-miR-646	GAUGCUUUGUGAUUUGUGAAUGCC	56	129	77	291	4.66437	12.2338	7.25079	24.8678	1.39112	1.77807	GGAUGACACGUGGCAUUCAUAAAUCCCAAAGCAUCUAAUCUCUCUCCCUCCUGAUUUCAAAUGAAGGGUGAGAUAGAUGCUUUGUGAUUUGUGAAUGCCACGUAUCAUCCAUU
wheat-miR-647	GUUUAUACUGGUUCGGCCCCUU	0	0	0	1	0.01	0.01	0.01	0.0854563	0	3.09519	GCUUAAAGGGGUUAAACCGGACAAAGGACACAGGGAGUUUAUACUGGUUCGGCCCCUUGUAGUGAAGGUAAAAGCCUAUGAUCCAGUUGUGAUGGAAUUGAUGGGGUUUCGAUG
wheat-miR-648	AAGACGGCAAAAUGAGCUCUUUGC	0	12	5	38	0.01	1.13803	0.47083	3.24734	6.8304	2.78598	CGGCAAAGUAAGCACUUUGCCGUAUGUUAAUAAAUUCACAGACGGUAAAGUUCUUUGCCGUCUGCGUUUUAUAUUAAAGACGGCAAAAUGAGCUCUUUGCCAUAUAUAAU
wheat-miR-649	AUUUCCUCUAUAGGUGCAUCUAUU	0	0	0	2	0.01	0.01	0.01	0.170913	0	4.09519	AUAGAUGCACUUAUAGAGAAAAUUAAACAUAAAUUCAUAAUCAAUUUCUAUUUAUAAAUUUAGGUCCAAUUUCCUCUAUAGGUGCAUCUAUUUUCACUUUGAGAGGAGAUCAAC
wheat-miR-650	UCACUGUUUGGAAUGGUAGGAC	3	2	0	7	0.249877	0.189672	0.01	0.598194	-0.397713	5.90254	UGCUACCUGAGCAAACUUGCCUUUCCUGCAGCCAUCCUAGCCCCACGAUUUAGGACGAGUGGGCCGGAGAUCACUGUUUGGAAUGGUAGGACUGCCUAGGUAGCACACCAU
wheat-miR-651	UUGUCGCAACCUGAGAGUU	1	21	5	9	0.0832924	1.99155	0.47083	0.769107	4.57957	0.707976	UUGUGAGGAGUACUUCUUUCAAUGAUCACUUUCACAUUCUUAGGUUACGACAAGUGACACGUUAGAUGUGCCCAUUUGUCGCAACCUGAGAGUUUUUUCUUUUUUCAUAUAU
wheat-miR-652	CUGGGUGUAGUCCCCAAGGCU	0	3	0	0	0.01	0.284508	0.01	0.01	4.8304	0	GAAAAUUUCAGUAUUCGUCGUACACCCACUGGGUGUGUUGACUGACAUUCCGGAUUAGUGGGGGCACGCUGAGUGCACCCACUGGGUGUAGUCCCCAAGGCUAUGGUCGA
wheat-miR-653	AUUCAAUUGUCUCACUCAUGA	1	3	1	5	0.0832924	0.284508	0.0941661	0.427281	1.77221	2.18191	CGGCUUUAGUGUGGUACAUUAUGAGUGAAAUAAUUGAAUGUUGGAGAGCAUUUUAAUUUGAUGAAAAAAUCAAAACCUAUCCAACAUUCAAUUGUCUCACUCAUGAAUC
wheat-miR-654	UCAUCUAUUUUGGAACGGAGG	27	53	48	158	2.24889	5.0263	4.51997	13.5021	1.16028	1.5788	GCUCUUCUUGAAUCUUGAAUUGCACUGUAGUACUCCCUCCGUUCCAAAAUGGAUGCCUCAACUUUGUACUAAGAGUCAUCUAUUUUGGAACGGAGGGGGUACUUGUGAAGUGCA
wheat-miR-655	CCCUGGUGGGUUAUGCCCUCC	6	5	0	0	0.499754	0.47418	0.01	0.01	-0.0757849	0	CUACCAGAGGGCCCCCACCAGGUGGGCACAACUCACCUGGGCGCGCUAGGGAGCCCAGGCGCGCCCUGGUGGGUUAUGCCCUCCUCGGCUCACCUCCGGUGCCCAUAGUCG
wheat-miR-656	GAGAGCUUUGUGGUGCUCUAGCU	1	5	3	10	0.0832924	0.47418	0.282498	0.854563	2.50918	1.59694	GAACCGGGAUCAAUGAGAUGGUUAUAUAUACCCCUCUGCCCGCGAGCAGAGCAGUGGAGUGCUUUGUUUUUUUGCCGGCCGUGGGAGAGCUUUGUGGUGCUCUAGCUCACCUCC
wheat-miR-657	GCGCCACUUGUCGCAACCUGAGAA	6	39	11	40	0.499754	3.6986	1.03583	3.41825	2.88769	1.72248	UCACGAAUUAAGGAGUACUCCUUCCAAAGAUCACUCCCACCUUCCUAGAUUGCGACAAGUGGUGCACUACAUACGCGCCACUUGUCGCAACCUGAGAAUUUUCCCUUUUUUCG
wheat-miR-658	UAUUCUGGUGUGCUAGGCGC	38	33	73	35	3.16511	3.12959	6.87412	2.99097	-0.0162839	-1.20056	GCUGUACACGGCUAAGAUAAUAUUCUGGUGUGCUAGGCGCCCCCUCCCACAUAUAUAUAGGUGGGGGAGGAGGGAGCAGCCAGGAGGGCACCCCAAGUAGGUCGAAUU
wheat-miR-659	CAUUACCCAUGUACUCUGCGGGU	0	1	0	0	0.01	0.0948359	0.01	0.01	3.24543	0	GAGGGAUGGCAAUGGGUACUCAUUACCCAUGUACUCUGCGGGUAAAAACCCUAUUAGGGUAAGGGUAUGAGAUAAAAUGUUACCCAUGGGUAUAUAAAUAGGCAAAUCUCAAA
wheat-miR-660	AUUCCACGACAGUUGGCGCCCACC	6	13	9	68	0.499754	1.23287	0.847495	5.81103	1.30273	2.77752	UAAUUCCACGACAGUUGGCGCCCACCGUGGGGUCUGCGCAUGGUGGUGUUGAGUUCUUGGAGGGCGCUAUCCCAGGGAUCGAGAAUCUCUGUCUAGCUUAUUGAAGAAGUUUCG
wheat-miR-661	UGGCCGUAGGCAUAGCCCUG	8	29	8	48	0.666339	2.75024	0.753329	4.1019	2.04523	2.44494	ACGUGGCAAAGAUAUCCCUAUGGCAAAGCCGUCGGCAUAGGUUAAAUCUAUGCCGACGGCUUGGCCGUAGGCAUAGCCCUGCCACGUGUCGCCUCCUGGUGGCUCCUGAAUGUA
wheat-miR-662	AUUGGACCCGGUUCGUGAGCCCCG	5	41	6	77	0.416462	3.88827	0.564996	6.58013	3.22287	3.5418	AAUGGGGCAAUGGUCCAGGCCGGGUCAGCCCAUUAGUCCCGGUUCAAUCCAGAACCGGGACCAAUGGGGUCAUUGGACCCGGUUCGUGAGCCCCGG
wheat-miR-663	AGAGAUUCCACUAUGAACCACAUA	7	42	20	105	0.583046	3.98311	1.88332	8.97291	2.77221	2.2523	GUAGAGAUUCCACUAUGAACCACAUACGAAUGUAUAUAGAUGUAUUUUAAGUAUAGAUUCAUUCAUUUUGUUCCGUAUGUAGUCGACCUAGUGGAAUCUCUACAAAGAC
wheat-miR-664	UGCGUUUGAACUUUGAAC	0	0	0	14	0.01	0.01	0.01	1.19639	0	6.90254	UGGCACGCGCAAGCGUGGUAGGUUGACUGCUGGAAUGGUAAAUUGGAACUCGGGGUUGAAUGAUCAUGUGCGUUUGAACUUUGAACAAGUCAAUGCUACCGUCUCACG
wheat-miR-665	GAUUUUGUGUGCCACGUAGGACA	4	7	2	22	0.333169	0.663851	0.188332	1.88004	0.994604	3.31941	GAGGGCUGAUUUUGUGUGCCACGUAGGACAACUAGCGUGUGUGGCAUAUGAGGGAGUUCGCCCGCACGCUGUUUUCCCUCCGAGGUCAGCGGUUGCGACUCGGGGCGUGCGGUG
wheat-miR-666	AUGUGACUUUACUUAACUGCC	0	0	17	59	0.01	0.01	1.60082	5.04192	0	1.65516	UUAACCCAUGCUUGGUCGUAUUUAACAAUGUGAUGUGACUUUACUUAACUGCCCGGGCAGUGCACUGUCUGGGUAAUUGUGUAAAGUCACAUCACAUUAUUAAAUAUGUAUU
wheat-miR-667	AACCUAGAUAUGUGUGAUGUUACU	3	11	5	15	0.249877	1.0432	0.47083	1.28184	2.06172	1.44494	UAACCUAGAUAUGUGUGAUGUUACUACCUAUAUAUGUUACUCCCACUUUGGGUAGUCUUGGACUACCCACAGUGGGAGUAAGGGCAUCUCCAACAAUUUGUAUGUUAGCUUGU
wheat-miR-668	GCUCACCGGGCUUCGAGGUACCUU	0	0	1	0	0.01	0.01	0.0941661	0.01	0	-3.23521	GCUGGAGCGUGGACGUAGAGUGGCCGCCUGCCGUGGCAAGCGCCUUGCCGCUGUUGUUAUCUUGUCGGGUCCGGAAGCUUGUCGCUCACCGGGCUUCGAGGUACCUUGGUU
wheat-miR-669	UAAGGGGAUUGUUGCGUA	0	0	0	3	0.01	0.01	0.01	0.256369	0	4.68015	GAGGAAUUCCUGCUGUAGGGUGUUGUAAUACGUUCAUGAUUCGCUUAUAGUGGGUUGCGUGAGUGACUGAAACACAAACCCGAGUAAGGGGAUUGUUGCGUAUGGGAUAAAAGGG
wheat-miR-670	AAACGCUCGGACUGACCGGCACCC	2	9	0	20	0.166585	0.853523	0.01	1.70913	2.35717	7.41711	UAAAUGGUUGUCUCAAACGCUCGGACUGACCGGCACCCAUCAUAUGCAACCCAAAUCUAGGGCAGCGAAGGAGCCGGAGUUGCGUUUGCCGCACAUGUACCUGGAGCCCGGCAC
wheat-miR-671	AAGGGCAGCCCGGUGCAUGUAGCU	0	3	1	9	0.01	0.284508	0.0941661	0.769107	4.8304	3.0299	AAUCAUCUAGUGCUGAAACAGCUUAAAAAAAUAAGGGCAGCCCGGUGCAUGUAGCUCCUGCUUGCGCAGGGUCCGACCAACCCGUGACCGCAUGGUCACAAGGCAGCAGCUUUA
wheat-miR-672	ACUAAAGGGUCGUUACUAAAGCCU	13	31	12	73	1.0828	2.93991	1.12999	6.23831	1.44101	2.46484	ACUUCCCGGGGGUUUCCGCACUAGUAGAAAAAGGGCCUUUAGUCCCGGUUCAUAAGGGCCUUUAGUCCCGGUUCGGGACUAAAGGGUCGUUACUAAAGCCUCCCCCUUUAG
wheat-miR-673	UUUAGUCCCGGUUGGUAACACCAA	0	4	1	9	0.01	0.379344	0.0941661	0.769107	5.24543	3.0299	GUAAAGCCUCCCCCCUUUAGUUCCGGUUCUUACACCAACCGGGACUAAAUGGCCUCCACGUGGCCCCUGUCUGGAGGUCCACCUUUAGUCCCGGUUGGUAACACCAACCGGGAC
wheat-miR-674	UCUCCCCGGCAACGGCGCCA	20	38	17	89	1.66585	3.60376	1.60082	7.60561	1.11325	2.24825	AUCUCCGCGGCAACGACGGCAGAAAUGGCUAGUUGUCGGGAGAUCAAAUCUUGACUUGACUUGGUGCAAAUCUCCCCGGCAACGGCGCCAGAAAUCCUUCUUGCUACCUCUUGA
wheat-miR-675	AGAGGAACUUCCUUGUAGAAGUG	0	0	1	0	0.01	0.01	0.0941661	0.01	0	-3.23521	CAAAUCCAUUGAAGUGGGUUAGAGGAACUUCCUUGUAGAAGUGGUCAACCUUCGUUGGCCUCCCGUUUUGCUUCUUGGAGGCGUUGCCUUCUCCUGCAUCAUUUAAGUAGCUG
wheat-miR-676	AUGAGCACCUUCGAGAGACUGAGC	5	28	7	62	0.416462	2.65541	0.659163	5.29829	2.67268	3.00682	GACGGAAAGGGCCUCGUGGGCCCUACAGAUGGUCUAGUAUAUCGCCUGUUGCUCAUUCAGGAAGCCAGGAUCAUCGGACACCUAUGAGCACCUUCGAGAGACUGAGCCUGCAU
wheat-miR-677	ACAUUUGGACCGUCUAUUGGAGA	4	7	5	13	0.333169	0.663851	0.47083	1.11093	0.994604	1.23849	GACCGUCUGUUGGAGCAUCUUUUUUGCCCCAGACAGUCCAAAAGUUAGGUAUUUUACAUUUGGACCGUCUAUUGGAGAUGCUCUUAUACUAGAGUUAGUACAAAAUUG
wheat-miR-678	UUAGCACGACGACUUCCCGACUGU	1	1	2	12	0.0832924	0.0948359	0.188332	1.02548	0.18725	2.44494	AUAUUUCCGAUCUACGCUUCUCUUUAUCGACAUCGGUUGCUGUUCUGGCGUGCUGGUCCUAUGGGAACUUAGCACGACGACUUCCCGACUGUUUUACAACAAGGUUUGCCUGGC
wheat-miR-679	AUAGCCUAGUGGUGGGAAGGGGUU	0	0	0	1	0.01	0.01	0.01	0.0854563	0	3.09519	UAUAUCUAUCACUAUCAGAUCUCAGCAGACUAAGGCAUAGCCUAGUGGUGGGAAGGGGUUGAUGCCUUCCCACCCACCCAGGUUCAAGGCAUGGUAUUUGCAAUUUGGGUUUGU
wheat-miR-680	AAGUUAUCUUAUCGGAUUGAGUCU	1	1	3	2	0.0832924	0.0948359	0.282498	0.170913	0.18725	-0.724983	CCCUUUGAAGUUAUCUUAUCGGAUUGAGUCUUUAAUGAUUUGAGAACACUUGAUGUAUGUCUUUUCGUGCUUAUCUGUGGUGACAAUGGGAUAUCAGGUGCCACUUGAUGU
wheat-miR-681	UAAAAAGUCCCUGAACCAAACACC	3	22	9	48	0.249877	2.08639	0.847495	4.1019	3.06172	2.27502	AGAAAGAGGGAGUGUUUGGUUUCUAGGGAUUUUUUAGGGACAUUUUCUAGUUUCUGGAACUAAAAAGUCCCUGAACCAAACACCAUCUAAGUUACUCCUCACCGUGGAUAGU
wheat-miR-682	UCACCCUUUAGUCCCGGUUCAUAC	1	1	1	1	0.0832924	0.0948359	0.0941661	0.0854563	0.18725	-0.140021	CAGGACCAGAGACUCACCCUUUAGUCCCGGUUCAUACCACAAAUCGGGGCUAAAGGGUUGGUCCUACUAGCGG
wheat-miR-683	GCCCCACGGUGGGCGCCA	5	6	1	5	0.416462	0.569016	0.0941661	0.427281	0.450284	2.18191	CAAACCCCGUCUCGCGUGCCGGGCUGGCUGCGCUCGCCAGGAAGGAAGAGGGUUCCCGUCCAGAACAGAUCUCCGAACUACGGUGCACCUAGCCCCACGGUGGGCGCCAAAUGU
wheat-miR-684	AAAGGCCUGCUAGUGGCGCACCUG	1	10	2	6	0.0832924	0.948359	0.188332	0.512738	3.50918	1.44494	UGAUUUUGAAGUAUCCUUUGCACUCUACAAGGAAAAGGCCUGCUAGUGGCGCACCUGUUUUGGCUACUAAUGGCGCACUACAGGUGCACCACUGGCAUCACGCCAUUAGUAAUU
wheat-miR-685	AUCCUACUUGGGGAGCCC	545	282	335	397	45.3943	26.7437	31.5456	33.9261	-0.763312	0.104957	CCCUCCCUUUCUUCUCCGGUGAAAAAAAGGAGGGGGGGGGUGCCGCUUGGGAAACCCCAAGUAGGAUUCGGAUCCUACUUGGGGAGCCCCCGGGCUACCUCUCCUCCC
wheat-miR-686	AUAGCAUCAUCCAUCCUGCCA	460	1059	506	1515	38.3145	100.431	47.648	129.466	1.39025	1.44209	UUUGACUUGUCCAUAGCAUCAUCCAUCCUGCCAUUCUGCUGAGGUAGCUGCUGCCCUUUUGCACGAUGGGUAGAAUGGCUGGUGCUAUGGAUGAAUUCGACCAGAUGGCUA
wheat-miR-687	GUAAAAUCAUCAUUGGCUAGAGGA	0	0	0	4	0.01	0.01	0.01	0.341825	0	5.09519	CCGUAACGGAACACCGUUAAACUAUCGGGUCAGGUUUUGGAUCCGACAACCCGUUAACAACCCCGACCAAUGGGGAUUUUCCACGUGUAAAAUCAUCAUUGGCUAGAGGAAA
wheat-miR-688	UAUCAUGACCAAGGGCUUGCC	0	5	0	5	0.01	0.47418	0.01	0.427281	5.56736	5.41711	CGAUAUCAUGACCAAGGGCUUGCCUACAAUGUCAUUCGAGGAGUUCCGGUCCAGUCUUUGCGUCAGCAAUGGCGCCGCUUCGAUUGUGGGGGGAGGGGGGUGUUGAUGCGGAGC
wheat-miR-689	AGUCUAGUUGGCAUGCAUGAUACC	3	17	9	47	0.249877	1.61221	0.847495	4.01645	2.68975	2.24464	UACAACAUUUAAUAUGACACGGUAUCAUGAUAUGAUACCACAUCCUCUGUUGUGUGCCACAUCACACAAAGUCUAGUUGGCAUGCAUGAUACCGCUUAUGAUAAUACCAUUAG
wheat-miR-690	UUCAUGUCGGGUUCACCA	0	5	1	6	0.01	0.47418	0.0941661	0.512738	5.56736	2.44494	GAGCUGAGCGACGACAAUCAGAUGAUGGAGGUAGCUUCCGACCAGGAGCUGGCGCCACUGUCCAAGCCGGUUCAUGUCGGGUUCACCAUAGAGCAGAUGCGGACGCAC
wheat-miR-691	AUUGUCAUCAAUUACCAAAACCA	0	0	0	1	0.01	0.01	0.01	0.0854563	0	3.09519	AGAUUGUCAUCAAUUACCAAAACCAAACAUGGGGGCAUCGCAUGUUCUUUCAAUCUCCCCCAUUUUGGUAAUUGAUGACAAUCACUUUCAAGAGAGUUUAUA
wheat-miR-692	CCUGUUUGUCAUUAAGUUUCU	26	73	9	32	2.1656	6.92302	0.847495	2.7346	1.67663	1.69005	UUUGUCACCUGUUUGUCAUUAAGUUUCUUAGUGCCUUUGCCAUCUUAGUGAAGGGUCAAAAGGUACUUAGAAGCUUAAUGAGAACAUGUGACAAACGUACUUCGAGGCGGA
wheat-miR-693	CAUCAAACUUCACAUCUACCGUCU	0	0	1	0	0.01	0.01	0.0941661	0.01	0	-3.23521	UCAUCAAACUUCACAUCUACCGUCUCUUCCACCUUUCGGGUGAAAUUGUUGUAGAGACGGUAAGUGUGAGAGUUUGAGCCAUAACCAAGUAGGAAGCCUUCAUGAGAUUUAGGA
wheat-miR-694	AUGAACCGGGACUAAUGUGAGCAU	3	7	3	15	0.249877	0.663851	0.282498	1.28184	1.40964	2.18191	UUAAUCCCGGUUGCAUUAUGAACCGGGACUAAUGUGAGCAUUAGUCCCGGUUCGAGCAUCUAGGGCACCGUACACGCAUUAGUCCCGGUUCAUAUGGGACAUUUAGUCCCGGU
wheat-miR-695	UAAUGUCACAGAGCAACACU	5	7	1	1	0.416462	0.663851	0.0941661	0.0854563	0.672676	-0.140021	AUUGAGUUUUGCACCGGAUGUAAUGUCACAGAGCAACACUUUUUAUAUCAAUAUAUAAAUAAUAAAAUAAUAAAAGUGUUGCUUUGUGUCAUUACAUAUGGACAACACUCU
wheat-miR-696	UCUUAGCAGUAGCGCGGGAGC	0	1	0	0	0.01	0.0948359	0.01	0.01	3.24543	0	GAAAAAGGUGGUGGGUGCUGCGUCUUAGCAGUAGCGCGGGAGCAAAAGUGCGCUGCUGCUAAGAGCGUAGCAGCAGCACACUUUCCUAUCACGCGCUACUGCUAAACGGGCCAA
wheat-miR-697	UACCGAAAUACUUGUAGUUGGG	73	281	85	357	6.08034	26.6489	8.00412	30.5079	2.13185	1.93037	AUGUAAGAGAAUAUUACUCCCUAUGUACCGAAAUACUUGUAGUUGGGGGAAACUAGUACAAGUUCCCCCAACUACAAGUAUUUCGGUACAGAGGUAGUACAUAACAAUAUGAG
wheat-miR-698	GCGCCAUUAGUAUGUUUGGACAG	0	0	0	6	0.01	0.01	0.01	0.512738	0	5.68015	UGGUGGCCAAGGUUACUAAUGGCGCACCGUGGCAUGGUGCGCCAUUACUAGUUUAACUAGUAAUGGCGCACCACACCCACGGUGCGCCAUUAGUAUGUUUGGACAGGCGC
wheat-miR-699	AUUUUGCUUCGUAUGUAGUCACU	38	71	31	42	3.16511	6.73335	2.91915	3.58916	1.08907	0.2981	UCACUCAUUUUGCUUCGUAUGUAGUCACUUCUUAAAAUCUUUAGAAAGACAAAUAUUUAGAAACGAAGGGAGUAGUUAGCUAGUUUAUAUCAGCAAGGACAAACAUUUAGUAG
wheat-miR-700	UGCAGCAUCAUCAAGAUUCU	0	0	1	0	0.01	0.01	0.0941661	0.01	0	-3.23521	GAUGCAGCAUCAUCAAGAUUCUCAUCAUCUGGCGCGUCGCAUAAAUUUAAUUUUACGACGGAUGCGAUGUGAAUCUUGGUGGUGCUGCACCUGCAAGAACCGACUGUGAUC
wheat-miR-701	ACGAUUGUACGAGGGUUUACU	1	0	0	0	0.0832924	0.01	0.01	0.01	-3.05818	0	GUGGACGACGGCGAGGCCUAGGAAGGGGACGACACGGAGGCAAGGAAGACUCGGCAGUUGUUUCCCACACGGAGGGGAGUACGAUUGUACGAGGGUUUACUGGUUCAUCUGUC
wheat-miR-702	UUUUUUCAGUAGUAAUUC	1	1	1	17	0.0832924	0.0948359	0.0941661	1.45276	0.18725	3.94744	AUUAAUGACAGAAUUGCACAACUUUUUUUCAGUAGUAAUUCGGAGGAGCAGGCUAUAAACUGGGUUGUGCGGUCUCUGCGGCCCGUCUAACAACAUGACCGGCCCAGCAGUUU
wheat-miR-703	AGGGAUGUAGGGCUGCACCA	4	4	4	4	0.333169	0.379344	0.376664	0.341825	0.18725	-0.140021	GGAGGAGGAGAGGGAUGUAGGGCUGCACCAACGAGAGAUCGAAUCGCCUGUGUUAUGGGCAGCCCUAGGCCUCAUAUAUAU
wheat-miR-704	GGGACUGUAGUACUGUGAAGA	3	0	0	0	0.249877	0.01	0.01	0.01	-4.64315	0	AUACUUUGGCGGGACUGUAGUACUGUGAAGAUACAAGAUUGAAGACUUCGUCUCGUGUCCGGAUGGGACUCUCCUUUCCGUGGAAGGCA
wheat-miR-705	CGCGGCUCCGUCGAACUCGCCC	3	16	0	0	0.249877	1.51737	0.01	0.01	2.60229	0	GCGACGACGGCUGGCCUAUUCGACGGUGCGCACGUGCAUCGAUGCGCGCGGCUCCGUCGAACUCGCCCCACCGCAUCG
wheat-miR-706	AAUCGAGCACUGCCUUCAAA	3	3	0	0	0.249877	0.284508	0.01	0.01	0.18725	0	ACACUCCAUAAUUUGUUGGGCGUGGCUGGAGGGAAAAUUUUCAUCAACCAUCCCACUGGAAUCGAGCACUGCCUUCAAACUUCGAGUCG
wheat-miR-707	AACGAUUUGAAAUUUGAACGC	0	0	5	1315	0.01	0.01	0.47083	112.375	0	7.8989	AUCAACAUGGGAUCUAGUUUUACAGAUCUCAACGCCGGGAAUUCAAUGGCGAAAACGAUUUGAAAUUUGAACGCAUGGUCGGAG
wheat-miR-708	CAUUACGGUCACUGUAUACGCG	0	0	5	0	0.01	0.01	0.47083	0.01	0	-5.55714	GAAAUACGCUCAUUACGGUCACUGUAUACGCGAAGCGGUGAUUAUAUGGUCACCGACUCGCCAUAUAGCAUCGUAUUGA
wheat-miR-709	AUCCUUCUGGCUCUGGUAGCAAUC	0	0	0	5	0.01	0.01	0.01	0.427281	0	5.41711	ACCCGCACAGAUCCUUCUGGCUCUGGUAGCAAUCCCAACAGUACGAUUUGGUAUACGUGGGGCUGGGAUUGCUACCGAUUCCAGAAGGAUUUGCACAAAU
wheat-miR-710	AACCGUUUUUACGGGCUGGCUCAG	0	0	0	6	0.01	0.01	0.01	0.512738	0	5.68015	ACCCCGCAUCCGGCCGGCCCGCAAAACGCGUUUGUAGUUCAUAGAAAACCGUUUUUACGGGCUGGCUCAGGCUGCCACAG
wheat-miR-711	AUAGGACUUAGAUGUGCAAUAACU	0	0	0	3	0.01	0.01	0.01	0.256369	0	4.68015	GAUCAAUGACAUAGGACUUAGAUGUGCAAUAACUAGAGCACAUCUAGAUGUGCCAUAAGUAUUGCACAUCUAAGUGCGUGAAUCAAGUAUA
wheat-miR-712	UGGUCGUUGGUAGAGUAGGAGA	0	0	0	3	0.01	0.01	0.01	0.256369	0	4.68015	GGCCUCGCUUCUCUUCCACUCUACCAGCAGCCACGCCUCGCCCACGACCAUGGCGUGGUCGUUGGUAGAGUAGGAGACGAGCAUGGC
wheat-miR-713	CAGAGGAUUAAGAGCCAUUAGAUC	0	0	0	6	0.01	0.01	0.01	0.512738	0	5.68015	CGUUAAACAUCAGAGGAUUAAGAGCCAUUAGAUCUUGAUGAUGGAUGGAUGUGAUUGUUUGGAUCUGCCCCUCUCUUCCUUUUAU
wheat-miR-714	AUUGGCACCCUGUAUGUUUAAGCA	0	0	0	25	0.01	0.01	0.01	2.13641	0	7.73904	CUAGCAUCGCAAGGAUGUGCAGGGUGGACCGUAUAUGCAAACACACGACUAAGUUAAUUUGGAGUUUAUUGGCACCCUGUAUGUUUAAGCAACGCAAGCAA
wheat-miR-715	ACCCAUUACCGCCUUAAACGAACG	0	0	0	12	0.01	0.01	0.01	1.02548	0	6.68015	GACAUAGGCGACCCAUUACCGCCUUAAACGAACGAAAACAGACUAAACCAGACGUCCGUUUGAGGUCGUGCACUGGAGUUGGUCUCACAC
wheat-miR-716	AGUAAUGACGCACCUGUGGACAGU	0	0	0	4	0.01	0.01	0.01	0.341825	0	5.09519	GAAAAAACUUAGUAAUGACGCACCUGUGGACAGUGCGCCAUUACUAGUUUUAACUAGUAAUUACGCACUGUCUACAUGAUGCGCCAUUAGUACGUUUGGAA
wheat-miR-717	AGUGCAGAACCGGGCUUUAGCGCC	1	10	4	29	0.0832924	0.948359	0.376664	2.47823	3.50918	2.71796	UUGAUUCAAAGGCCGGAUACACUAGUGCAGAACCGGGCUUUAGCGCCGGAUCGUAACGGCCUUUAGUACCGGUUCGGCAACCGGCACUGAAGAGUGGGGACUAAAGGUUCCCCC
wheat-miR-718	AAACUAGUGAACUUGGUCAGACCG	0	0	0	2	0.01	0.01	0.01	0.170913	0	4.09519	AACACUUGGAACCUAAACUAGUGAACUUGGUCAGACCGAGUCACAUUUCGGUGGCACCGAGAUUGCUAGGGUUUCACAGAAUAUUGAACUCGUUCACACCGAUUUGCAGUUU
wheat-miR-719	UGUUGAGUUGAGAUUACCCCA	6	26	28	88	0.499754	2.46573	2.63665	7.52015	2.30273	1.51206	GCUGUUGAGUUGAGAUUACCCCAUACGCGUGUACGGUGUCGAGCUGACGCUCUCUGCAGGGUAUGGGGUAAUCUCAUCUCAACCGCUGCUACCGAGAGCAAAAAUAGGGACGGA
wheat-miR-720	AAGCGUAGUCGAACGAAUCU	990	2363	604	732	82.4594	224.097	56.8763	62.554	1.44237	0.137274	AGAAGCUUGGUCAUCUAAAGCGUAGUCGAACGAAUCUGCCGUUGAUGAGGAUAUGUUCAGAUUCGUUCUAUUACACUUUACAUGAGCAGACUACUCACCCAUGGUUAA
wheat-miR-721	AAGCAUGCGACGCCUGCGCCA	5	6	9	6	0.416462	0.569016	0.847495	0.512738	0.450284	-0.724983	UUUAUCAUGGAGGUUGCAAGCAUGCGACGCCUGCGCCACCGCAAUCUGGUGCCGUUGCUUGGUUAUUGCCGACGGAAGGGAGAAUUUCUCUUGGUCUAUGAUUACAUG

## Sheet: up regulation
Table S3-2. Upregulated novel miRNAs in both two wheat genotypes after dehydration stress
novel miRNAs ID	Sequences	Normalized value（TPM）				log2	log2
		C1	T1	C2	T2	（T1/C1）	（T2/C2）
wheat-miR-202	GCCUUGAAGACUUUGGCCAUGU	45.3943	155.246	46.8005	96.9929	1.77398	1.05135
wheat-miR-205	ACAAUUAUCGUCAUAGAAGUGUCA	0.01	0.379344	0.01	0.512738	5.24543	5.68015
wheat-miR-206	UCCGUCCCAUAAUAUAAGAGC	2.1656	6.25917	2.73082	24.0132	1.5312	3.13642
wheat-miR-207	UUUGGAUCACGACGAGUACGAC	0.01	0.284508	0.01	0.68365	4.8304	6.09519
wheat-miR-208	AUAGAACUUGGCUUGUAUAUUCC	0.166585	0.569016	0.941661	2.56369	1.77221	1.44494
wheat-miR-209	GUUCAUGAACCGGGACUAAAGGCC	0.499754	2.93991	1.31833	8.03289	2.55648	2.60721
wheat-miR-210	UGCAGUCCUCGAUGUCGUAG	10.1617	51.9701	25.4248	111.264	2.35454	2.12968
wheat-miR-213	UACCCAAGGACAUCUCUAGAAGA	0.01	0.189672	0.01	0.256369	4.24543	4.68015
wheat-miR-214	CCCCUACCUGGCGUGCCA	0.249877	0.853523	0.282498	1.45276	1.77221	2.36248
wheat-miR-216	AUAUAAGAACGUUUUUGGCACU	16.9916	61.6433	6.40329	79.6453	1.85912	3.6367
wheat-miR-217	GUCCGGACAGCUGUGGUAGUGUU	0.583046	3.60376	0.564996	2.47823	2.62782	2.133
wheat-miR-219	AAACUGGAUCAAACACUUGGCAUU	0.01	0.379344	0.188332	1.19639	5.24543	2.66733
wheat-miR-222	UGAGCCGAACCAAUAUCACUC	6.08034	23.8987	4.51997	11.0239	1.9747	1.28624
wheat-miR-224	CUCCGUUCCAAAAUAGAUGAC	1.99902	9.19908	1.97749	24.1841	2.2022	3.61232
wheat-miR-226	AUGAUACGUCGACACGUGGCACGG	0.0832924	1.13803	0.188332	1.19639	3.77221	2.66733
wheat-miR-227	UCUUCUAUAGAAAUAGGCACCA	0.249877	1.13803	0.282498	1.02548	2.18725	1.85998
wheat-miR-231	UUCCAAAGGGAUCGCAUUGAU	36.3155	114.941	69.0237	343.962	1.66224	2.31708
wheat-miR-232	UCCGUCCGAAAAUACUUGUCA	1.24939	7.68171	1.22416	11.3657	2.62021	3.21482
wheat-miR-233	UCCGUAAACUAAUAUAAGAGC	2.41548	8.06105	1.22416	2.99097	1.73866	1.28882
wheat-miR-236	UAUAUUAGUUUACAGAGGGAG	0.249877	0.569016	0.282498	0.940019	1.18725	1.73445
wheat-miR-237	ACAAGUAUUUUCGGACGGAGG	0.416462	2.08639	1.12999	5.72557	2.32475	2.34111
wheat-miR-239	ACAUAGUUCUCGAACCCGUAGGGU	0.416462	1.51737	0.376664	1.70913	1.86532	2.18191
wheat-miR-240	AAUGGUUUGUGAUUUGUGAAUGCC	1.24939	2.56057	1.03583	5.38375	1.03525	2.37783
wheat-miR-242	AGAGAAUUCCUUAUUUGACACUAC	0.166585	1.3277	0.659163	1.3673	2.9946	1.05262
wheat-miR-243	AAAACGUCUUACAUUAUGGGA	0.499754	1.3277	0.753329	3.93099	1.40964	2.38354
wheat-miR-245	UCCGUCCCACAAUAUAAGAUC	0.499754	1.23287	0.01	1.28184	1.30273	7.00208
wheat-miR-249	AUCUUAUAUUGUGGGACAGAG	0.916216	2.18123	1.31833	3.24734	1.25138	1.30055
wheat-miR-250	CGCGGCACCCACGAAUGUUAU	0.166585	0.948359	0.0941661	0.854563	2.50918	3.18191
wheat-miR-252	AAAUGGAUGUAUCUAGACGUAUU	0.999508	4.55212	1.22416	4.1019	2.18725	1.7445
wheat-miR-256	UCUCCUGUAGAAAUAGGCACC	3.99803	12.8028	6.02663	23.415	1.6791	1.95801
wheat-miR-257	AGGUAUGUCUGUGUAGUCCGAAUC	0.01	0.189672	0.01	0.170913	4.24543	4.09519
wheat-miR-260	ACUAAGAGUUAGCUGUAGCGCCU	0.01	0.379344	0.0941661	0.512738	5.24543	2.44494
wheat-miR-262	AAAAAUUGUUAGUAGUGGCGCACC	0.01	0.47418	0.188332	1.28184	5.56736	2.76687
wheat-miR-265	CUUGCCGGCGCGUGCGUGCAUCCG	0.01	0.284508	0.0941661	0.598194	4.8304	2.66733
wheat-miR-266	AUGACGAGAACCACUUAGUAGUAG	1.0828	2.65541	1.31833	17.3476	1.29416	3.71796
wheat-miR-267	AGUAAAGUUACCGAUGAACGAAG	0.249877	0.569016	0.188332	0.598194	1.18725	1.66733
wheat-miR-268	UUAUAAUUUGGGACAGAGGA	0.166585	0.47418	0.376664	1.70913	1.50918	2.18191
wheat-miR-269	UUGGGUCAUCUAUUUUGGAAC	1.16609	7.87138	4.80247	35.7207	2.75493	2.89491
wheat-miR-271	AUGAAUACCGGAGUCCUGUUAGCC	0.01	0.379344	0.01	1.28184	5.24543	7.00208
wheat-miR-272	GAUGCGGGGUCUGCUAGAGUUGCU	0.0832924	0.663851	0.564996	1.96549	2.9946	1.79858
wheat-miR-278	AUCGGGAUUUGUCGGCACAUC	0.0832924	0.284508	0.0941661	1.70913	1.77221	4.18191
wheat-miR-279	CCCGGGACAUGCCAUAGUAGUAG	0.01	0.379344	0.376664	1.88004	5.24543	2.31941
wheat-miR-280	AUUCCGAGAACUUUUAUUUCUGCA	0.499754	1.42254	0.564996	1.53821	1.50918	1.44494
wheat-miR-282	ACGAAGACCGAAGACUGCACCCGU	0.0832924	0.284508	0.01	0.940019	1.77221	6.55462
wheat-miR-284	AUAAUAUAAGAGCGUUUUUGACAC	0.249877	0.758687	0.753329	1.79458	1.60229	1.2523
wheat-miR-289	ACGUUACUUGCCCGAGAUUCGAUC	0.01	0.663851	0.188332	1.02548	6.05279	2.44494
wheat-miR-292	UGCCUGGCUCCCUGAAUGCCA	47.3101	113.519	41.2447	170.058	1.26271	2.04374
wheat-miR-296	AAAGAAUCUUUGCCGUCUGCUGGCA	0.0832924	0.284508	0.188332	0.940019	1.77221	2.31941
wheat-miR-297	AAAUUGUAGCCAAGAGAUUCAACG	0.0832924	0.284508	0.01	0.256369	1.77221	4.68015
wheat-miR-300	GUUCCAGAACCGGUACUAAAGGUC	0.01	0.284508	0.0941661	0.769107	4.8304	3.0299
wheat-miR-303	UUAUGGAACGGAGGGAGUACU	0.166585	0.379344	0.0941661	0.769107	1.18725	3.0299
wheat-miR-306	AUGUCAAGUGAACUCGGUGGCGCC	0.0832924	0.284508	0.0941661	0.598194	1.77221	2.66733
wheat-miR-307	GACAUCCGGAGUCCUGCCUAGCCU	0.01	0.189672	0.01	0.68365	4.24543	6.09519
wheat-miR-310	AAUGGAGCAGUUGGUAGUCUCGCU	0.666339	2.56057	0.847495	4.61464	1.94214	2.44494
wheat-miR-313	AUAUUCGGACAUCGGAAAGGUUCC	0.01	0.569016	0.188332	0.512738	5.8304	1.44494
wheat-miR-314	ACAAGUAUUUCCGGACGGAGG	3.99803	14.0357	6.30913	26.1496	1.81174	2.05128
wheat-miR-315	ACAUCAAUCGACAAACCUGAGGCAU	3.74816	18.3982	4.04914	32.3879	2.29531	2.99977
wheat-miR-319	CACGAGAUCGUAAUGGCUAAACCC	0.01	0.379344	0.282498	0.598194	5.24543	1.08237
wheat-miR-320	AUGAUACGUCGACACGUGGCACG	0.0832924	0.569016	0.282498	0.940019	2.77221	1.73445
wheat-miR-322	ACUUGUGCACGGGCAGUCAGAGCC	0.01	0.189672	0.01	0.940019	4.24543	6.55462
wheat-miR-325	AUUUGACGGUAUGCUUUGUGUAAC	0.01	0.189672	0.01	0.769107	4.24543	6.26511
wheat-miR-327	UUGUGGUGGCCUUCGGGA	0.0832924	0.569016	0.01	0.598194	2.77221	5.90254
wheat-miR-333	GCACCCUAGAACACACAAGUUGAU	0.01	0.663851	0.01	0.769107	6.05279	6.26511
wheat-miR-337	AUUCCAGAACCGGGACUAAAGGCC	0.01	0.663851	0.941661	3.84553	6.05279	2.0299
wheat-miR-339	UUCCGAAAGGCUUGAAGCAAAU	1.49926	6.35401	1.78916	14.6985	2.08341	3.03832
wheat-miR-344	AUCUAUUUUGGAACGAAGGGA	1.99902	5.40565	2.25999	9.31474	1.43518	2.0432
wheat-miR-345	UCGGACCCGGCGUCAUUCCCC	0.499754	3.12959	0.282498	2.99097	2.64668	3.4043
wheat-miR-346	UUGGUGGCUUGAACCGGGACC	0.499754	2.27606	0.941661	6.49468	2.18725	2.78598
wheat-miR-348	UGAAGCUGCCAGCAUGAUCUGA	105.865	480.059	200.668	1139.99	2.18099	2.50614
wheat-miR-349	ACAUGUCAGUGACCCAAAGGC	0.0832924	0.379344	0.0941661	0.940019	2.18725	3.31941
wheat-miR-352	AUCCGUAUUUAGACAAAUCUAAGA	0.416462	1.51737	0.847495	3.07643	1.86532	1.85998
wheat-miR-353	GGGACCUUUCUUUGGAUA	0.832924	1.70705	0.188332	1.28184	1.03525	2.76687
wheat-miR-360	GUUUGAGAAACGGAUGACCGAGAC	0.249877	0.758687	0.0941661	1.96549	1.60229	4.38354
wheat-miR-364	AAGAUAUGACUCUAUAUGAAUGCC	0.416462	1.0432	0.0941661	1.3673	1.32475	3.85998
wheat-miR-369	GACAAGUAUUUUCGGACGGAGGGA	1.41597	7.68171	6.49746	18.544	2.43964	1.51301
wheat-miR-370	AAAAAUUGUUACUAGUGGCGCACC	0.01	0.569016	0.01	0.854563	5.8304	6.41711
wheat-miR-372	AGCCUUUGUUGGGCAUGUCGAGAA	0.0832924	1.70705	0.282498	1.11093	4.35717	1.97546
wheat-miR-374	AAUUAACUGAUGCUGAAAUG	0.0832924	0.47418	0.01	0.427281	2.50918	5.41711
wheat-miR-375	ACGGUAUAUGUGGAUUGCACUAGC	0.01	0.284508	0.0941661	0.68365	4.8304	2.85998
wheat-miR-376	UUCGCCGGAGCAGCGUGCUGUGA	0.166585	0.853523	0.753329	2.47823	2.35717	1.71796
wheat-miR-377	AAUUUCCGUGCCAAAAACUAUACA	0.01	0.284508	0.01	1.79458	4.8304	7.4875
wheat-miR-379	AAUGUAAGACGUUUUUUGACACUA	0.749631	3.41409	1.31833	3.76008	2.18725	1.51206
wheat-miR-380	CCUCCGUCCCAUAAUGUAAGA	0.166585	0.853523	0.282498	1.3673	2.35717	2.27502
wheat-miR-382	UCCGUCCGGAAAUACUUGUCC	1.74914	7.11269	0.659163	8.11835	2.02375	3.62248
wheat-miR-384	AUGAACCGGGACUAAAGGGCAGCC	0.333169	1.51737	0.659163	6.58013	2.18725	3.31941
wheat-miR-385	AAUGUAAGACGUUUUUUGACACU	0.666339	2.27606	0.847495	1.79458	1.77221	1.08237
wheat-miR-389	AGGUUUCACUAUAGACCACAUACG	0.0832924	0.663851	0.47083	1.3673	2.9946	1.53805
wheat-miR-391	AAAACGGACAAACCAGACAGCCC	0.249877	1.0432	0.188332	1.70913	2.06172	3.18191
wheat-miR-394	AAAUAUUGGCUAGAGAUUGGUUGC	0.249877	1.51737	0.376664	2.56369	2.60229	2.76687
wheat-miR-399	UCCGUUCCUAAAUGUAAGUCU	0.249877	1.99155	0.376664	1.79458	2.9946	2.2523
wheat-miR-400	AGACACUUAUUUUGGGACGGA	0.0832924	1.51737	0.01	0.512738	4.18725	5.68015
wheat-miR-402	AACUAACUCUAACCCAUGGAUCCA	0.166585	0.47418	0.188332	1.28184	1.50918	2.76687
wheat-miR-403	AAUAGAUGACCCAACUUUGU	1.66585	8.91458	7.81578	45.7191	2.41991	2.54833
wheat-miR-406	AAACGUCUGGGCUGACCGGCACCC	0.0832924	0.284508	0.188332	2.05095	1.77221	3.44494
wheat-miR-408	UAAACCGGAUUUUUCUGAAGCACC	2.41548	9.10425	2.82498	10.5966	1.91423	1.90728
wheat-miR-409	AUAUACUAAUGGCGCAUCUGAGGU	0.01	0.189672	0.01	0.598194	4.24543	5.90254
wheat-miR-412	GCCCGGGCAGUUAGGUAAAGUCACA	0.166585	2.75024	0.282498	5.55466	4.04523	4.29738
wheat-miR-415	CUCAGGAGAGAUGACACCGAC	13.0769	38.5982	11.2058	50.3338	1.56151	2.16729
wheat-miR-420	UCACCGGCGCUGCACACAAUG	0.749631	2.08639	2.54248	123.912	1.47676	5.60693
wheat-miR-421	UAUCCUGUACAAAUAAGCACC	0.249877	2.08639	0.847495	2.7346	3.06172	1.69005
wheat-miR-424	AGAUAUCAUGACCAAGGGCUUGCC	0.01	0.663851	0.01	0.769107	6.05279	6.26511
wheat-miR-426	GCCGGACUCAUCGUCAUUGAAGCC	0.01	0.379344	0.0941661	0.512738	5.24543	2.44494
wheat-miR-438	AGGGCACCAAUAGUGGAAUCACGG	0.0832924	1.0432	0.01	1.45276	3.64668	7.18265
wheat-miR-440	AGUAGUAUACUUUUGACAUGCACC	0.249877	0.948359	0.282498	2.30732	1.92422	3.0299
wheat-miR-441	AACGCGGUUGAUGUAGUCG	0.01	0.379344	0.01	0.769107	5.24543	6.26511
wheat-miR-442	UCCGUCCCAAAAUAAUUGUCU	0.01	1.23287	0.0941661	0.68365	6.94587	2.85998
wheat-miR-448	CGGGUUCAGUUAGAGCCAACGCCU	0.01	0.284508	0.0941661	0.512738	4.8304	2.44494
wheat-miR-452	UGACAGAAAAGAGAGAGCAC	1.24939	14.0357	2.07165	39.4808	3.48981	4.2523
wheat-miR-456	UGCAGAUGAGGAGACAUG	2.74865	16.4066	7.81578	51.7011	2.57748	2.72573
wheat-miR-457	AAAAAGUCCCUAGGAACCAAACG	0.499754	1.42254	0.753329	5.72557	1.50918	2.92607
wheat-miR-459	CUUCGCCGGCUGCGCGUUCGCCU	1.16609	7.77655	2.25999	6.0674	2.73745	1.42476
wheat-miR-462	CGAAAUGGACUUUUCGGCCUUGCC	0.249877	3.12959	1.41249	4.01645	3.64668	1.50768
wheat-miR-463	ACUGAUGUGAUGGGUCAUUGUAAA	0.01	0.189672	0.01	0.256369	4.24543	4.68015
wheat-miR-465	AUGUAUAUUGUAUAGCCUGGCCCA	0.249877	3.60376	0.659163	10.9384	3.85021	4.05262
wheat-miR-467	AAAAAUUGUUAGCAGUGGCACACC	0.0832924	0.284508	0.01	0.512738	1.77221	5.68015
wheat-miR-468	UGGUUAGAGGGACUGUGGUAUCCC	0.749631	2.75024	2.91915	6.0674	1.87531	1.05553
wheat-miR-472	UCGGUUGGCCACCGUGGCACC	0.0832924	1.3277	0.376664	3.07643	3.9946	3.0299
wheat-miR-473	GAUUUUUUGUCAUAGAAGUAGGAG	0.01	0.189672	0.47083	1.70913	4.24543	1.85998
wheat-miR-483	AGAGACCACUUAGUAGUAGCGAGG	0.01	1.13803	0.0941661	3.84553	6.8304	5.35183
wheat-miR-488	UGGCCCAGAGGUUGUCUGACAGAC	8.24594	31.4855	14.5016	84.1744	1.93293	2.53717
wheat-miR-489	UGAGGAAGGACUUCAUCAUCA	0.0832924	0.379344	0.376664	0.854563	2.18725	1.18191
wheat-miR-490	UAGCCGUCGGCAUACCUGCGC	0.0832924	0.948359	0.0941661	1.79458	3.50918	4.2523
wheat-miR-491	UAUGUUACUCCCACUAUGACC	0.0832924	0.47418	0.282498	1.11093	2.50918	1.97546
wheat-miR-492	AAAAACCACUGAUCGGCGGAUUUG	0.249877	0.853523	0.188332	2.05095	1.77221	3.44494
wheat-miR-493	CCAACCGGGACUAAAGGUUAGACC	0.01	0.284508	0.282498	0.940019	4.8304	1.73445
wheat-miR-500	ACGGACGCGUCGGGUCUACACGG	0.01	0.284508	0.282498	0.769107	4.8304	1.44494
wheat-miR-502	UGAUUGAGCCGCGCCAAUAUC	2.91523	7.20753	5.74413	11.7075	1.30589	1.02727
wheat-miR-503	AUGUCACCUAGAUACUCCAAUGUC	0.0832924	0.663851	0.0941661	0.68365	2.9946	2.85998
wheat-miR-505	AUUGGACCCGGUUCGUGAGCC	0.249877	2.18123	0.564996	4.1019	3.12585	2.85998
wheat-miR-506	AAGUCUGUGUUGGAUGGCAAACCG	0.166585	0.663851	0.188332	0.854563	1.9946	2.18191
wheat-miR-508	UCCACAGGCUUUCUUGAACUG	4776.4	11884.6	2118.55	14172.8	1.3151	2.74198
wheat-miR-512	AUGUGAUCACGGACAUGACGAGGA	0.249877	1.42254	0.282498	3.16188	2.50918	3.48447
wheat-miR-513	AAAAAUUGUUAGUAAUGGCGCACC	0.0832924	0.284508	0.0941661	0.512738	1.77221	2.44494
wheat-miR-515	ACACUGUAUAGUGUGGCGC	0.01	1.0432	0.376664	1.3673	6.70487	1.85998
wheat-miR-520	GAAACGGACGCGCGCGGACGGCCA	0.01	0.189672	0.01	0.854563	4.24543	6.41711
wheat-miR-524	UUGCCUCCGCCUCGGCAUCG	0.416462	0.853523	0.47083	2.90551	1.03525	2.62551
wheat-miR-525	GAUCCGGCCCGACUGCUCAGCAGU	0.249877	0.663851	0.0941661	1.96549	1.40964	4.38354
wheat-miR-527	GCAUAGGAGGUGAGCUAGAGCACC	0.0832924	0.569016	0.282498	1.53821	2.77221	2.44494
wheat-miR-531	GAAAUGUUGGGCGGCUGUGGCACA	0.01	0.189672	0.0941661	3.16188	4.24543	5.06943
wheat-miR-533	AAUUUGUCUUUUUUGCUGAGAGCU	0.0832924	0.663851	0.753329	1.62367	2.9946	1.10791
wheat-miR-538	CACGCCUGUUUGGUUGUCACCUG	0.666339	3.03475	0.564996	2.90551	2.18725	2.36248
wheat-miR-539	CUAUAUCACUUGACUGAGACU	0.166585	1.0432	0.188332	0.427281	2.64668	1.18191
wheat-miR-540	GAGUCCCUGAUCUUGAUCGUACAC	0.333169	1.0432	0.282498	2.39278	1.64668	3.08237
wheat-miR-541	AGUGAUCGUCCGUGUCUUUGGUCC	0.0832924	0.758687	0.282498	1.19639	3.18725	2.08237
wheat-miR-542	UGUAGAUACUCCCUAAGGCUU	26.4037	123.476	30.2273	163.222	2.22542	2.43291
wheat-miR-543	UUCCAAAUUACUCGUCGUGGU	3.2484	11.57	2.82498	6.49468	1.83258	1.20102
wheat-miR-545	UAUCUCGUUCUCAGGGCACAC	0.0832924	0.569016	0.01	0.68365	2.77221	6.09519
wheat-miR-547	GCUCGAUGAUGGCUACUU	2.49877	9.7681	1.22416	2.56369	1.96686	1.06643
wheat-miR-549	UAGGACUAGGGUUCCUACCG	0.416462	1.3277	0.564996	1.19639	1.67268	1.08237
wheat-miR-551	AAUACUUGUCGGAGAAAUGG	2.66536	7.20753	4.04914	12.4766	1.43518	1.62354
wheat-miR-552	UUAUAUUAUGGGACCGAGGG	0.01	0.189672	0.0941661	0.854563	4.24543	3.18191
wheat-miR-553	UCGGACCAGGCUUCAUUCCCC	238.799	1924.69	205.094	2197.59	3.01076	3.42157
wheat-miR-554	UUAGUACCGGUUCGUGGCACCAAC	0.166585	2.3709	0.753329	3.76008	3.83111	2.31941
wheat-miR-555	AUCUUAUAUCAUGGGACGGAG	0.01	0.189672	0.282498	0.940019	4.24543	1.73445
wheat-miR-560	AGAACUAUGUAGACAUGACCGAGA	0.749631	5.21598	4.33164	23.1587	2.79868	2.41857
wheat-miR-561	AAAGUUAGUAAUGGCGCACCGUGG	0.01	0.189672	0.01	0.427281	4.24543	5.41711
wheat-miR-565	AGUCUCUGCCAAUUCUUCGUG	4.58108	9.48359	4.42581	8.88745	1.04975	1.00583
wheat-miR-567	AACUGCAGUUGCCAUCCACAACGU	0.333169	0.758687	0.376664	2.13641	1.18725	2.50384
wheat-miR-569	AUUCCUUCGCUACUGCUGCUAACU	0.01	0.189672	0.01	0.170913	4.24543	4.09519
wheat-miR-570	AUCUCGUGGUAGAUCAACUCUUGU	0.249877	0.569016	0.0941661	0.341825	1.18725	1.85998
wheat-miR-571	UCUUAUAUUAUUGGACGGAGA	0.01	0.379344	0.282498	1.62367	5.24543	2.52294
wheat-miR-572	UCUUAUACUGUGGAACGGAGG	0.01	0.189672	0.188332	0.769107	4.24543	2.0299
wheat-miR-573	AAUGGACUCGUAUAAAAGGAUAUU	0.01	0.379344	0.01	0.769107	5.24543	6.26511
wheat-miR-577	UUCGGUUGAGAAUCGGGCACC	0.166585	0.948359	0.188332	0.427281	2.50918	1.18191
wheat-miR-583	ACAAACCGGGACUAAAGAGAGGCC	0.0832924	0.284508	0.0941661	0.427281	1.77221	2.18191
wheat-miR-584	UAUUCCAAUGAUGGGCUUCCUCAA	0.01	0.853523	0.0941661	0.854563	6.41536	3.18191
wheat-miR-586	AUUUUGGCCCGGUACUAAUGGUAC	0.166585	0.569016	0.0941661	1.02548	1.77221	3.44494
wheat-miR-589	GCGGACCCAGGCCGAACCCGGCGC	0.0832924	0.284508	0.01	0.940019	1.77221	6.55462
wheat-miR-590	UACGGCAAAGCCGUCGGCAUA	3.16511	17.6395	2.07165	37.2589	2.47848	4.16873
wheat-miR-591	GUUGAAGUGUAUAUGUGGAUUGCC	0.333169	1.0432	0.282498	1.3673	1.64668	2.27502
wheat-miR-597	AAUGGAGCAGUUGGUGAAUAGUCC	0.0832924	0.379344	0.188332	1.28184	2.18725	2.76687
wheat-miR-598	GCCGAAGAAGCCUGUGCUCGAAAU	87.8734	183.033	87.5745	324.221	1.05861	1.8884
wheat-miR-599	ACUGGAAUCCAAUCGGCCUGCUGU	0.01	0.189672	0.01	1.3673	4.24543	7.09519
wheat-miR-600	AACAAAUGGGGCUCAAAGAUU	0.0832924	0.663851	0.376664	3.41825	2.9946	3.18191
wheat-miR-602	AAAUACGAUGUCAACUACAUGAUC	0.166585	0.569016	0.01	0.940019	1.77221	6.55462
wheat-miR-605	GCCUUUGGUCCCGGUUGGUGGCAC	0.333169	0.948359	0.282498	2.22186	1.50918	2.97546
wheat-miR-606	UCUUUAGUCAGGGGUGCUUGGAAC	0.166585	0.758687	0.0941661	1.62367	2.18725	4.10791
wheat-miR-607	ACAGACCUCGGUCGUCGUGGCACC	0.166585	0.758687	0.188332	0.769107	2.18725	2.0299
wheat-miR-610	UCGCUUGGUGCAGAUCGGGAC	179.495	875.051	364.046	2324.24	2.28542	2.67457
wheat-miR-614	GACAAGUAAUUCCGAACGGAGGGA	0.999508	4.17278	4.33164	11.4511	2.06172	1.40251
wheat-miR-615	UCACUGAAAGGUCAUUGUUU	0.416462	1.0432	0.47083	1.02548	1.32475	1.12301
wheat-miR-616	UGAGAAGGUAGAUCAUAAUAGC	85.6245	510.502	398.417	1298.25	2.57582	1.70422
wheat-miR-619	UCUUAUAUUGUGGGACGGAGG	0.499754	1.42254	0.564996	3.24734	1.50918	2.52294
wheat-miR-620	AAUAGUGGUCCACUGAGGAUAGAU	0.01	0.284508	0.01	0.512738	4.8304	5.68015
wheat-miR-623	UUUUUGUAGUUUGCAAAAGCACCC	0.249877	0.853523	0.659163	2.64914	1.77221	2.00682
wheat-miR-626	UUGAAUUUCCUCUAUAAGCGCAUC	0.333169	2.3709	1.69499	5.29829	2.83111	1.64425
wheat-miR-627	AUCUUCCCGUGAGUCCUUGAUCU	0.0832924	0.758687	0.376664	0.854563	3.18725	1.18191
wheat-miR-629	UUCAUGAACCGGGACUAAUGGGUC	0.0832924	1.0432	0.0941661	2.13641	3.64668	4.50384
wheat-miR-633	AAACGAGAGAACUUAAUGUUUAU	0.0832924	0.948359	0.188332	1.19639	3.50918	2.66733
wheat-miR-637	AAGUGCUCGUGUUGCAUUCCC	1.24939	3.03475	1.60082	4.44373	1.28036	1.47296
wheat-miR-639	UGUGAAACACUGUGUGAGAGA	3.08182	13.7512	6.49746	22.0477	2.15771	1.76268
wheat-miR-646	GAUGCUUUGUGAUUUGUGAAUGCC	4.66437	12.2338	7.25079	24.8678	1.39112	1.77807
wheat-miR-648	AAGACGGCAAAAUGAGCUCUUUGC	0.01	1.13803	0.47083	3.24734	6.8304	2.78598
wheat-miR-653	AUUCAAUUGUCUCACUCAUGA	0.0832924	0.284508	0.0941661	0.427281	1.77221	2.18191
wheat-miR-654	UCAUCUAUUUUGGAACGGAGG	2.24889	5.0263	4.51997	13.5021	1.16028	1.5788
wheat-miR-656	GAGAGCUUUGUGGUGCUCUAGCU	0.0832924	0.47418	0.282498	0.854563	2.50918	1.59694
wheat-miR-657	GCGCCACUUGUCGCAACCUGAGAA	0.499754	3.6986	1.03583	3.41825	2.88769	1.72248
wheat-miR-660	AUUCCACGACAGUUGGCGCCCACC	0.499754	1.23287	0.847495	5.81103	1.30273	2.77752
wheat-miR-661	UGGCCGUAGGCAUAGCCCUG	0.666339	2.75024	0.753329	4.1019	2.04523	2.44494
wheat-miR-662	AUUGGACCCGGUUCGUGAGCCCCG	0.416462	3.88827	0.564996	6.58013	3.22287	3.5418
wheat-miR-663	AGAGAUUCCACUAUGAACCACAUA	0.583046	3.98311	1.88332	8.97291	2.77221	2.2523
wheat-miR-667	AACCUAGAUAUGUGUGAUGUUACU	0.249877	1.0432	0.47083	1.28184	2.06172	1.44494
wheat-miR-670	AAACGCUCGGACUGACCGGCACCC	0.166585	0.853523	0.01	1.70913	2.35717	7.41711
wheat-miR-671	AAGGGCAGCCCGGUGCAUGUAGCU	0.01	0.284508	0.0941661	0.769107	4.8304	3.0299
wheat-miR-672	ACUAAAGGGUCGUUACUAAAGCCU	1.0828	2.93991	1.12999	6.23831	1.44101	2.46484
wheat-miR-673	UUUAGUCCCGGUUGGUAACACCAA	0.01	0.379344	0.0941661	0.769107	5.24543	3.0299
wheat-miR-674	UCUCCCCGGCAACGGCGCCA	1.66585	3.60376	1.60082	7.60561	1.11325	2.24825
wheat-miR-676	AUGAGCACCUUCGAGAGACUGAGC	0.416462	2.65541	0.659163	5.29829	2.67268	3.00682
wheat-miR-681	UAAAAAGUCCCUGAACCAAACACC	0.249877	2.08639	0.847495	4.1019	3.06172	2.27502
wheat-miR-684	AAAGGCCUGCUAGUGGCGCACCUG	0.0832924	0.948359	0.188332	0.512738	3.50918	1.44494
wheat-miR-686	AUAGCAUCAUCCAUCCUGCCA	38.3145	100.431	47.648	129.466	1.39025	1.44209
wheat-miR-688	UAUCAUGACCAAGGGCUUGCC	0.01	0.47418	0.01	0.427281	5.56736	5.41711
wheat-miR-689	AGUCUAGUUGGCAUGCAUGAUACC	0.249877	1.61221	0.847495	4.01645	2.68975	2.24464
wheat-miR-690	UUCAUGUCGGGUUCACCA	0.01	0.47418	0.0941661	0.512738	5.56736	2.44494
wheat-miR-692	CCUGUUUGUCAUUAAGUUUCU	2.1656	6.92302	0.847495	2.7346	1.67663	1.69005
wheat-miR-694	AUGAACCGGGACUAAUGUGAGCAU	0.249877	0.663851	0.282498	1.28184	1.40964	2.18191
wheat-miR-697	UACCGAAAUACUUGUAGUUGGG	6.08034	26.6489	8.00412	30.5079	2.13185	1.93037
wheat-miR-717	AGUGCAGAACCGGGCUUUAGCGCC	0.0832924	0.948359	0.376664	2.47823	3.50918	2.71796
wheat-miR-719	UGUUGAGUUGAGAUUACCCCA	0.499754	2.46573	2.63665	7.52015	2.30273	1.51206

## Sheet: down regulation
Table S3-3. Downregulated novel miRNAs in both two wheat genotypes after dehydration stress
novel miRNAs ID	Sequences	Normalized value（TPM）				log2	log2
		C1	T1	C2	T2	（T1/C1）	（T2/C2）
wheat-miR-330	AACUGAAUUUGAAAUGAU	0.999508	0.01	0.376664	0.0854563	-6.64315	-2.14002
wheat-miR-390	GACCUGUAUGGGGCACCA	0.999508	0.189672	1.12999	0.0854563	-2.39771	-3.72498
wheat-miR-401	CGGAUUGUGACUGAACGCCG	2.1656	0.663851	0.753329	0.0854563	-1.70584	-3.14002
wheat-miR-563	UCGUCCCCGGCAAUGGAGCCA	0.249877	0.01	3.76664	0.42	-4.64315	-3.17

## Sheet: differentially expressed in one
Table S3-4. Differentially expressed novel miRNAs only in one wheat genotype after dehydration stress
novel miRNAs ID	Sequences	Normalized value（TPM）				log2	log2
		C1	T1	C2	T2	（T1/C1）	（T2/C2）
wheat-miR-201	AUUGGGCCAUACGGGAAUAGA	0.0832924	0.0948359	0.01	0.68365	0.18725	6.09519
wheat-miR-204	UUAUAUUUUGAUACAGAGGA	0.333169	0.47418	0.0941661	0.68365	0.509178	2.85998
wheat-miR-211	ACGGCACCACAUACGAUGUAGAUA	0.166585	0.189672	0.282498	0.940019	0.18725	1.73445
wheat-miR-215	GGUGAUCAUGAGGAGUAGA	0.499754	0.47418	0.282498	1.11093	-0.0757849	1.97546
wheat-miR-220	UUCUUAUAUUGUGGGAUAGAG	0.249877	1.42254	0.941661	1.70913	2.50918	0.859979
wheat-miR-221	UCUGUAAACUAAUAUAAGAGC	6.16363	21.3381	14.6899	20.0822	1.79158	0.451094
wheat-miR-230	CCAUGAUGAGGUCGUUCAACC	1.49926	12.4235	3.95498	4.61464	3.05075	0.222549
wheat-miR-234	GAUCUUGAUCGUACACAUUUGCGU	0.166585	1.23287	1.22416	1.02548	2.88769	-0.255498
wheat-miR-241	UCCGUAAACUAAUAUAAGAGU	1.41597	1.61221	1.41249	3.58916	0.18725	1.34541
wheat-miR-247	GCGGUUAUGCCUCUAAGUCGUGCC	0.166585	0.284508	0.01	0.341825	0.772212	5.09519
wheat-miR-253	UACACCAACCGGGACAGAUGGGCC	0.166585	0.189672	0.0941661	0.854563	0.18725	3.18191
wheat-miR-254	GAAGAAGGUUGUGUAGUAGACAUC	0.166585	0.189672	0.282498	0.769107	0.18725	1.44494
wheat-miR-259	CCGUGGCCAAGGUCUCUUGAGGCUU	63.3855	282.801	104.901	113.23	2.15756	0.110222
wheat-miR-261	GACCGCGUGGCCUAAUGG	1.99902	0.379344	4.04914	2.90551	-2.39771	-0.478823
wheat-miR-263	AUCUAUUUUGGAACGGAGGGA	3.41499	6.44884	6.30913	22.475	0.91716	1.83281
wheat-miR-264	AUCGAGAUUAGGAUUUGUCACUCC	0.499754	0.948359	0.376664	4.61464	0.924215	3.61487
wheat-miR-274	UCCAAACCUGUAUGCGGACG	0.499754	3.88827	0.847495	1.62367	2.95984	0.937982
wheat-miR-275	AGAGCAGAGAUUGAAGAAGCACGA	0.166585	0.0948359	0.01	0.769107	-0.81275	6.26511
wheat-miR-276	UCCGUAAAGAAAUAUAAGAGC	0.249877	0.569016	1.12999	1.88004	1.18725	0.734448
wheat-miR-281	UCCGUUCCUAAAUAUUUGUCU	0.583046	4.07794	1.03583	1.96549	2.80616	0.924109
wheat-miR-285	ACUCCCGGAUACCGUAGGAAUGCU	0.749631	1.13803	1.31833	9.14382	0.602287	2.79409
wheat-miR-286	GCUAUGGUGUUGAUGUAGAAGCCC	0.0832924	0.379344	0.282498	0.512738	2.18725	0.859979
wheat-miR-287	ACAUUCGUGGAAGUCGUGGCA	0.499754	0.663851	0.282498	0.769107	0.409642	1.44494
wheat-miR-290	AAGGCAGGUGCCUUAAGGCAC	0.416462	0.379344	1.31833	5.55466	-0.134679	2.07499
wheat-miR-298	UGCCCUACCCAAACGGACAGAAUC	0.0832924	1.13803	1.03583	1.11093	3.77221	0.100987
wheat-miR-304	UUACAUUAUGGGACGGAGGGAGU	0.01	0.284508	0.659163	0.940019	4.8304	0.512056
wheat-miR-308	AAUAUGGACAUUAAUGGCGCACCA	0.333169	0.663851	0.0941661	1.45276	0.994604	3.94744
wheat-miR-311	GAUAAGAUAGUGAUUGAUAGAGU	0.01	0.853523	0.188332	0.170913	6.41536	-0.140021
wheat-miR-312	GUGAAGUGCUUGGGGGAACU	0.0832924	0.663851	3.48415	2.90551	2.9946	-0.262011
wheat-miR-316	UCACUGAAUGGUCACUGUUU	0.416462	1.0432	0.659163	1.28184	1.32475	0.959515
wheat-miR-318	AGUUUGGACCAACACUCAGAGGAG	0.0832924	0.0948359	0.0941661	1.45276	0.18725	3.94744
wheat-miR-324	CACCUCCCCGGCAACGGCGCCA	0.832924	1.0432	0.282498	2.13641	0.324753	2.91887
wheat-miR-329	AAUUAGAGCACGUGGCUG	3.33169	1.23287	2.63665	2.30732	-1.43424	-0.192488
wheat-miR-332	UGGGAAGCUGCAUCUGCA	2.08231	1.70705	1.60082	0.256369	-0.286682	-2.64252
wheat-miR-336	AACGCUUGUGUCUGUACUGAUGCU	0.166585	1.13803	0.564996	0.769107	2.77221	0.444942
wheat-miR-343	UUUCCCGGCUAGUGCACC	8.7457	10.1474	1.78916	9.05837	0.214471	2.33997
wheat-miR-351	UUACAGACGGCAAAGUGAGCUCUU	0.499754	0.47418	0.659163	2.99097	-0.0757849	2.18191
wheat-miR-356	AAACGUUCUUAUAUUAUGGGA	0.333169	0.379344	0.0941661	0.598194	0.18725	2.66733
wheat-miR-367	CCCUUCGGCCGUAGUACCGCA	0.249877	0.853523	0.188332	0.256369	1.77221	0.444942
wheat-miR-371	CGAGUGCUUGUAACCUGAG	1.41597	2.65541	0.376664	0.854563	0.907142	1.18191
wheat-miR-381	GAGUGUAUGCGCGUGUAUAUGAGC	0.166585	0.284508	0.564996	1.45276	0.772212	1.36248
wheat-miR-404	GAGGAAACGGACUUGUGUUGGAGC	0.166585	0.01	0.282498	0.512738	-4.05818	0.859979
wheat-miR-405	UUCGCCGGUGACGCGUUUCCCU	1.41597	8.15589	7.62745	10.2548	2.52605	0.42702
wheat-miR-407	AUAUUAUGGGACGGAGGGAGU	0.01	0.379344	0.376664	0.427281	5.24543	0.181907
wheat-miR-410	AAAAGUCCCUGUAAACAAACACCC	0.249877	0.47418	0.01	1.19639	0.924215	6.90254
wheat-miR-416	AUUCUUGUCUUAGAUUUGUCUAGA	1.66585	2.18123	1.78916	4.61464	0.388883	1.36694
wheat-miR-417	AGCGUGACUGGGAGCUAGGUCGCC	0.0832924	0.758687	1.03583	1.62367	3.18725	0.648475
wheat-miR-418	AGUAGAACCAAGUCGACUGCC	0.333169	0.663851	0.01	0.769107	0.994604	6.26511
wheat-miR-422	ACGAUGUGGUAGAUGCAU	0.249877	0.379344	0.01	0.68365	0.602287	6.09519
wheat-miR-427	GAAAUGUUGGGUGGCUGUGGCACA	0.166585	0.0948359	0.01	0.940019	-0.81275	6.55462
wheat-miR-428	AAUUACUUGUCGCAGAAAUUAAUG	0.666339	1.13803	0.282498	1.19639	0.772212	2.08237
wheat-miR-431	AACCUAGAGACUCGUAGUAGCACG	0.0832924	0.0948359	0.188332	0.598194	0.18725	1.66733
wheat-miR-432	UCCGCGAUCAUCAUGACCAAA	1.0828	1.80188	0.564996	1.53821	0.734737	1.44494
wheat-miR-434	GAUCCGGUCGGUCUUGAGCUCGCC	0.0832924	0.0948359	0.376664	1.53821	0.18725	2.0299
wheat-miR-437	CAAGAAUAAAGUUGCGUAGUAGAC	0.166585	0.0948359	0.01	0.940019	-0.81275	6.55462
wheat-miR-446	GCAGGCACACCAUCAUCACC	0.0832924	0.758687	0.188332	0.256369	3.18725	0.444942
wheat-miR-449	CACCCCCUACCUGGCGCGCCA	0.666339	1.13803	0.282498	1.70913	0.772212	2.59694
wheat-miR-453	AAAGAUCGAUAUAUUGGACGACU	0.499754	1.23287	0.941661	0.854563	1.30273	-0.140021
wheat-miR-471	UCCUCAGUAGCUCAGUGG	20.4066	6.92302	12.4299	7.94743	-1.55956	-0.645256
wheat-miR-477	AAAAAAUAUUGAGCCGAGU	8.6624	13.9409	6.59163	22.9023	0.686482	1.79679
wheat-miR-479	AAAUAGAUGACUCAACUUUGUACU	11.5776	43.4349	27.779	48.881	1.90751	0.815279
wheat-miR-484	GGGGUUGUAGCUCAGAUGGUAGAA	2.99852	3.88827	2.82498	5.98194	0.374877	1.08237
wheat-miR-486	AUAUAAGAGCGUUUAGAUCAC	1.83243	3.12959	2.16582	5.81103	0.772212	1.42388
wheat-miR-504	UCACUGAAAGGUCGCUGUUU	0.416462	1.0432	0.659163	1.28184	1.32475	0.959515
wheat-miR-510	AUACGGAUGUAUCUAGACA	0.01	0.379344	0.282498	0.341825	5.24543	0.275017
wheat-miR-511	CAUAGUUACUCUGAUAGGG	1.41597	4.7418	2.63665	3.07643	1.74364	0.222549
wheat-miR-522	UCCUCCCCGGCAACGGCGCCA	1.24939	2.08639	0.847495	3.07643	0.739791	1.85998
wheat-miR-523	GUGCAUCAGAAUUGUAACU	1.33268	3.79344	1.31833	1.70913	1.50918	0.374552
wheat-miR-534	UCGGGGGGCAUUCCGAUUUC	0.499754	0.663851	3.76664	1.45276	0.409642	-1.37449
wheat-miR-535	CUUAUAUUAUGGAACGGAGGGAG	0.166585	0.0948359	0.188332	0.598194	-0.81275	1.66733
wheat-miR-546	AGUCACUUGUUGAAAUCUCUAGA	1.16609	3.79344	2.54248	4.78555	1.70182	0.912447
wheat-miR-557	AGGACAACGCUAACGCCCACACGU	0.499754	0.758687	0.47083	2.47823	0.602287	2.39603
wheat-miR-559	UGGUUUGGUCAGGGCUGGAAUAU	1.33268	1.80188	2.82498	1.28184	0.435177	-1.14002
wheat-miR-564	AAGAAUAACUAUUCCUCACCCAG	0.0832924	0.0948359	0.376664	1.02548	0.18725	1.44494
wheat-miR-566	UUGGAUUCCAGUCGGCCUACAGCU	0.166585	0.284508	0.282498	0.854563	0.772212	1.59694
wheat-miR-568	AUGCGGGGUCUGCUAGAGAUGCU	0.333169	0.284508	0.188332	0.940019	-0.227788	2.31941
wheat-miR-574	AUCGGAUUGUCUUGGGAGAAGGAAU	0.832924	0.284508	0.0941661	0.170913	-1.54972	0.859979
wheat-miR-576	CCGUUCCGAAUUACUUGUCGC	0.166585	1.51737	0.564996	0.769107	3.18725	0.444942
wheat-miR-581	GCGGGGAUCGGAUUGCAGU	0.166585	0.569016	0.188332	0.170913	1.77221	-0.140021
wheat-miR-582	AGACGCCCGACUGUGGCAUGCUU	0.01	0.47418	0.0941661	0.170913	5.56736	0.859979
wheat-miR-585	UCAAAACUACUAAUGGCGCACCGU	0.166585	0.0948359	0.0941661	0.68365	-0.81275	2.85998
wheat-miR-596	ACUAGGCCCAGUCGGCCUGCAGCG	0.333169	0.284508	0.376664	1.3673	-0.227788	1.85998
wheat-miR-617	AGACCCAUAGGGCAGUGCGCC	0.0832924	0.0948359	0.188332	0.854563	0.18725	2.18191
wheat-miR-618	UCACUCCCCGGCAACGGCGCCA	0.583046	0.758687	0.376664	1.53821	0.379895	2.0299
wheat-miR-622	UGGGCUCUAUAUUAUGAG	2.41548	1.70705	8.85161	2.22186	-0.500806	-1.99417
wheat-miR-625	AGGACUCCGCCGACACCG	1.0828	0.663851	1.03583	0.01	-0.705835	-6.69464
wheat-miR-634	GACCCCAUUGCCCUACCCAAACGG	0.166585	0.189672	0.0941661	1.02548	0.18725	3.44494
wheat-miR-650	UCACUGUUUGGAAUGGUAGGAC	0.249877	0.189672	0.01	0.598194	-0.397713	5.90254
wheat-miR-651	UUGUCGCAACCUGAGAGUU	0.0832924	1.99155	0.47083	0.769107	4.57957	0.707976
wheat-miR-658	UAUUCUGGUGUGCUAGGCGC	3.16511	3.12959	6.87412	2.99097	-0.0162839	-1.20056
wheat-miR-665	GAUUUUGUGUGCCACGUAGGACA	0.333169	0.663851	0.188332	1.88004	0.994604	3.31941
wheat-miR-677	ACAUUUGGACCGUCUAUUGGAGA	0.333169	0.663851	0.47083	1.11093	0.994604	1.23849
wheat-miR-678	UUAGCACGACGACUUCCCGACUGU	0.0832924	0.0948359	0.188332	1.02548	0.18725	2.44494
wheat-miR-683	GCCCCACGGUGGGCGCCA	0.416462	0.569016	0.0941661	0.427281	0.450284	2.18191
wheat-miR-628	UUCGUCGGACGAGCGUGCCUA	1.83243	3.50893	2.54248	0.01	0.937271	-7.9901
wheat-miR-699	AUUUUGCUUCGUAUGUAGUCACU	3.16511	6.73335	2.91915	3.58916	1.08907	0.2981
wheat-miR-702	UUUUUUCAGUAGUAAUUC	0.0832924	0.0948359	0.0941661	1.45276	0.18725	3.94744
wheat-miR-720	AAGCGUAGUCGAACGAAUCU	82.4594	224.097	56.8763	62.554	1.44237	0.137274
