# Supplementary material for: Identification and comparative analysis of differentially expressed miRNAs in leaves of two wheat (Triticum aestivum L.) genotypes during dehydration stress
Source: BMC Plant Biol. 2015 Jan 27;15:21. doi: 10.1186/s12870-015-0413-9 (PMC4312605; doi:10.1186/s12870-015-0413-9)
Supplement: Additional file 4: Table S4. — Secondary structure of differentially expressed novel miRNAs. [file 12870_2015_413_MOESM4_ESM.xlsx]

## Sheet: Sheet1
Table S4.Secondary structure of differentially expressed novel miRNAs
