# Supplementary material for: Identification and comparative analysis of differentially expressed miRNAs in leaves of two wheat (Triticum aestivum L.) genotypes during dehydration stress
Source: BMC Plant Biol. 2015 Jan 27;15:21. doi: 10.1186/s12870-015-0413-9 (PMC4312605; doi:10.1186/s12870-015-0413-9)
Supplement: Additional file 5: Table S5. — Potential target genes of differentially expressed miRNAs. [file 12870_2015_413_MOESM5_ESM.xls]

## Sheet: Conserved miRNAs
		Table S5-1. Potential target genes of 46 differentially expressed conserved miRNAs
		miRNA ID	Target accession	Target description
		gma-miR156k	AL810223	Squamosa promoter-binding-like protein 16
			CK196549	Squamosa promoter-binding-like protein 2
			TC384445	Squamosa promoter-binding-like protein 3
			TC412204	Squamosa promoter-binding-like protein 11
		gma-miR159a-5p	GH732240	Pyruvate dehydrogenase complex dihydrolipoamide acetyltransferase
			TC375788	Serine/arginine repetitive matrix 1
			TC381617	Acetyl/propionyl-CoA carboxylase alpha subunit
		osa-miR166l-5p	BE586009	FAM10 family protein
			TC383342	FAM10 family protein At4g22670
			CJ662656	Leucine Rich Repeat family protein
			CA679191	FAM10 family protein At4g22670
			CJ779513	FAM10 family protein At4g22670
		osa-miR166n-5p	No hit
		sof-miR167b	No hit
		zma-miR168a-5p	No hit
		sof-miR168b	CA622898	Short-chain dehydrogenase/reductase
			TC408846	Salt-inducible protein kinase
			TC399535	Salt-inducible protein kinase
		osa-miR444c.1	TC370370	MIKC-type MADS-box transcription factor WM30
			TC424265	MIKC-type MADS-box transcription factor WM30
			TC368997	MIKC-type MADS-box transcription factor WM32B
			TC399203	MIKC-type MADS-box transcription factor WM32A
		osa-miR827b	TC389532	ATP-dependent Clp protease ATP-binding subunit
		aly-miR829-3p	TC383681	Purple acid phosphatase-like protein
			TC379646	Polyubiquitin containing 7 ubiquitin monomers
		tae-miR1137	CV764269	Pherophorin-C1 protein precursor
		osa-miR1318-3p	No hit
		osa-miR1432	CA659674	Mitochondrial phosphate transporter
		gma-miR5368	No hit
		ath-miR159a	TC368630	Transcription factor MYB3
			TC421314	Transcription factor MYB3
		mdm-miR159b	TC368630	Transcription factor MYB3
			TC421314	Transcription factor MYB3
			CA630893	Type 1 non specific lipid transfer protein precursor
			CA671152	TLD family protein
			TC388353	NB-ARC domain containing protein
		aly-miR159c-5p	CA727482	Dihydro-flavanoid reductase-like protein
			TC416265	Dihydro-flavanoid reductase-like protein
		sbi-miR171f	TC460317	Sensor histidine kinase
		osa-miR395i	CK193704	Sucrose transporter
			CV779320	Rcp protein
			CV776184	ATP sulfurylase
			TC401715	ATP sulfurylase
			TC441063	ATP sulfurylase
			TC402080	ATP sulfurylase
			TC455080	ATP sulfurylase
			CK197311	ATP sulfurylase
		cre-miR916	No hit
		vvi-miR160a	TC425315	Auxin response factor 22
			TC416747	Auxin response factor 8
			TC412104	Auxin response factor 9
		sbi-miR164b	TC410195	NAC transcription factor
			TC394945	NAC transcription factor
			TC416811	NAC transcription factor
			TC371535	NAC domain protein NAC1
			TC390810	NAC domain-containing protein 21/22
			TC376198	NAC domain protein NAC1
			TC429623	NAC transcription factor
			DR741669	NAC domain protein NAC1
			TC378810	NAC domain protein NAC1
		cme-miR166h	CK204430	Class III HD-ZIP protein 4
			TC443436	Class III HD-ZIP protein 4
			TC404537	Class III HD-ZIP protein 4
		vvi-miR169d	TC370257	CCAAT-box transcription factor complex WHAP12
			NP958308	CCAAT-box transcription factor complex WHAP9
			TC426343	CCAAT-box transcription factor complex WHAP12
			TC430923	CCAAT-box transcription factor complex WHAP6
		bdi-miR172a	CA648892	Floral homeotic protein
			TC368660	Floral homeotic protein
			TC381895	Floral homeotic protein
			TC400547	Floral homeotic protein
			TC405024	Floral homeotic protein
			NP9350139	Floral homeotic protein/AP2-like transcription factor/ Q protein
			GH725141	Succinyl CoA ligase beta subunit-like protein
		ppt-miR319c	TC368630	Transcription factor MYB3
			CA630893	Type 1 non specific lipid transfer protein precursor
			TC421314	Transcription factor MYB3
			CK212140	Histone H2B
			TC392431	Light-induced protein 1-like
			CA724773	AGC family protein kinase
			TC452938	Light-induced protein 1-like
			TC443113	Delta-1-pyrroline-5-carboxylate dehydrogenase
			TC447027	Possible hemin ABC superfamily ATP binding cassette transporter, binding protein HbpA
			CK213217	Light-regulated protein precursor
			CA679070	DEAD-box ATP-dependent RNA helicase 28
			CA484819	Acyl-CoA synthetase
		mdm-miR393b	TC422531	TIRA1 TIR1-like auxin receptor
			CA484228	TIRA2 TIR1-like auxin receptor protein
		gma-miR393i	TC422531	TIRA1 TIR1-like auxin receptor
			CA484228	TIRA2 TIR1-like auxin receptor protein
			CK158797	Ubiquitin fusion degradation protein
		bdi-miR396a	CJ645826	Growth-regulating factor 3
			CK209519	Growth-regulating factor 1
		zma-miR396c	CK209519	Growth-regulating factor 1
		osa-miR396g	CK209519	Growth-regulating factor 1
			TC419289	RING/C3HC4/PHD zinc finger-like protein
		osa-miR444d.3	TC376430	Translation initiation factor 3
			TC406122	Translation initiation factor 3
			CJ700245	Translation initiation factor 3
		zma-miR827-5p	TC446082	Glycine-rich RNA-binding protein
			TC389711	PHD finger-like protein
			TC413301	60S ribosomal protein L18a
			EB512192	Aberrant pollen transmission 1
			CK152871	Elongation factor 1-alpha
		mdm-miR156h	AL810223	Squamosa promoter-binding-like protein 16
			CK196549	Squamosa promoter-binding-like protein 2
			TC384445	Squamosa promoter-binding-like protein 3
			TC412204	Squamosa promoter-binding-like protein 11
			DR739383	Glycosyl/glycerophosphate transferase
			CA741955	Cytochrome P450
			TC390294	Cob(I)alamin adenolsyltransferas
			TC370322	Telomere binding protein
		osa-miR159a.2	TC406646	Ent-kaurene synthase-like protein 1
			TC419996	Cyclin-B1-1
			TC382331	Cyclin-B1-5
			TC444692	Peptidyl-prolyl cis-trans isomerase
		osa-miR319a-3p	TC421880	Probable dihydrodipicolinate reductase 1, chloroplast precursor
			CA731045	GRAB2 protein
			TC387023	Probable dihydrodipicolinate reductase 1, chloroplast precursor
			CA484779	Probable dihydrodipicolinate reductase 1, chloroplast precursor
			TC446583	Hairy-related protein
		tae-miR398	CA663864	Superoxide dismutase [Cu-Zn]
			CA613247	Superoxide dismutase [Cu-Zn] 4A
			CA609950	Superoxide dismutase [Cu-Zn] 4A
			CA650645	Superoxide dismutase [Cu-Zn]
			CA665414	Superoxide dismutase [Cu-Zn]
			CA647068	Superoxide dismutase [Cu-Zn]
			CA700248	Superoxide dismutase [Cu-Zn]
			CA606248	Superoxide dismutase [Cu-Zn] 4A
			CA602586	Superoxide dismutase [Cu-Zn] 4A
			CA712263	Superoxide dismutase [Cu-Zn] 4A
			CA606891	Superoxide dismutase [Cu-Zn]
			CA635382	Superoxide dismutase [Cu-Zn]
			CA671304	Superoxide dismutase [Cu-Zn] 4A
			CA598953	Superoxide dismutase [Cu-Zn]
			CA669113	Superoxide dismutase [Cu-Zn]
			CA682577	Superoxide dismutase [Cu-Zn]
			CA614433	Superoxide dismutase [Cu-Zn]
			TC419428	Superoxide dismutase [Cu-Zn] 4A
			CA702164	Superoxide dismutase [Cu-Zn]
			CA709966	Superoxide dismutase [Cu-Zn]
			CA707648	Superoxide dismutase [Cu-Zn]
			CA598436	Superoxide dismutase [Cu-Zn]
			CA607185	Superoxide dismutase [Cu-Zn]
		zma-miR528b-3p	CN011592	Receptor protein kinase-like
			BQ789380	DnaJ-like protein
		ppt-miR538a	No hit
		ssp-miR1128	TC393171	CHZMRRNA Zea mays chloroplast rRNA-operon
			TC461453	Irvingia malayana 18S ribosomal RNA gene
		pta-miR1310	No hit
		osa-miR1862b	TC450638	Myosin heavy chain class VIII A2 protein
		peu-miR2911	TC409945	Chlorophyll a/b-binding protein WCAB precursor
			TC433701	F7H2.17 protein
		hvu-miR5048b	TC460481	RPG1
			TC372293	Protein kinase domain containing protein
			TC377502	Protein kinase domain containing protein
			TC394071	Protein kinase domain containing protein
			TC377457	Protein kinase domain containing protein
			TC390197	Protein kinase domain containing protein
			TC371763	Protein kinase domain containing protein
		bdi-miR5059	No hit
		ath-miR5648-5p	CA657029	MaoC domain protein dehydratase
			CD872722	Uncharacterized membrane-associated protein
			TC445152	Aquaporin NIP1-2
			TC440295	ABC-type branched-chain amino acid transport systems periplasmic component-like precursor
			DR731727	Sucrose synthase

## Sheet: Novel miRNAs
Table S5-2. Potential target genes of 321 differentially expressed novel miRNAs
novel miRNAs ID	Target accession	Target description
wheat-miR-202	TC400607	Pyruvate kinase
	TC395013	Glycosyltransferase
	CK212325	Protein H2A.7
	TC392023	Kelch repeat-containing F-box protein-like
	TC398333	Rich Repeat family protein
	TC409648	Kelch repeat-containing F-box protein-like
	TC373105	Leucine Rich Repeat family protein
	TC383687	Leucine Rich Repeat family protein
	DR735429	Cytochrome P450
wheat-miR-205	TC396735	AraC-type transcriptional regulator domain protein
wheat-miR-206	TC375086	Universal stress protein family protein
	TC400854	Universal stress protein family protein
	TC391933	TB2/DP1/HVA22 family integral membrane protein
	TC412824	Proteinase inhibitor Rgpi9
	CD911932	Endonuclease-like
	TC381627	Cinnamyl-alcohol dehydrogenase-like protein
	BQ167624	Probable peptide chain release factor
	CJ693809	Mitochondrial carnitine/acylcarnitine carrier-like protein
	TC426273	Lecithin cholesterol acyltransferase-like
	TC400363	Phosphate/phosphoenolpyruvate translocator-like
wheat-miR-207	BM135757	FAD-linked oxidoreductase BG60
	TC402989	RNA-binding protein-like
wheat-miR-208	CA671254	Ubiquitin carrier protein
	CA695199	Glutathione transferase
	TC368877	MIKC-type MADS-box transcription factor WM3B
wheat-miR-209	No hit
wheat-miR-210	CJ899791	NB-ARC domain containing protein
	BE425456	NB-ARC domain containing protein
	CK193467	NB-ARC domain containing protein
	TC451016	Resistance protein RGA1R
	CK202829	Nodulin-like protein
	CK203152	Nodulin-like protein
	CA499346	NBS-LRR resistance-like protein
wheat-miR-213	CD880753	Fatty acid alpha-oxidase
	TC377645	Fatty acid alpha-oxidase
	TC449665	STAM binding protein(Associated molecule with the SH3 domain of STAM)- like
wheat-miR-214	No hit
wheat-miR-216	CA604712	B2 protein
	TC375086	Universal stress protein family protein, expressed
	TC400854	Universal stress protein family protein, expressed
	BQ609586	Isoamylase precursor
	BQ236147	Serine/threonine phosphatase PP7-related-like protein
	TC423166	Beta-1 adrenergic receptor;
	TC438632	Defensin precursor
wheat-miR-217	No hit
wheat-miR-219	BJ306143	Amino acid-binding ACT domain protein
	TC368569	Phosphorylase
	TC398306	PE-PGRS family protein
wheat-miR-222	TC460317	sensor histidine kinase
	CJ529083	Oxysterol-binding protein
wheat-miR-224	CV760903	Peptidase M50
	TC416887	Calcium-dependent protein kinase isoform
	TC402096	Cellulose-binding, family II precursor
	CD924250	Cytochrome b
	BQ579749	Phosphoglucomutase
	TC401947	Ser/Thr protein kinase
	BJ323295	Receptor protein kinase
	CD874459	Potential esterase/lipase
	TC388067	MAP3K protein kinase-like protein
	CK213693	Histone H1 WH1A.2
wheat-miR-226	CV775011	Alanine aminotransferase
	DR731749	Growth factor receptor-bound protein
wheat-miR-227	No hit
wheat-miR-231	CA484228	TIRA2 TIR1-like auxin receptor
	TC422531	TIRA1 TIR1-like auxin receptor
	CK158797	Ubiquitin fusion degradation protein
	TC418913	Cytochrome c oxidase polypeptide Vc
	TC393172	Cytochrome c oxidase polypeptide Vc
wheat-miR-232	CK198514	Peroxidase 6
	GH726155	Type 1 non-specific lipid transfer protein precursor
	CK211571	Alpha 3 type I collagen
	TC374504	UDP-D-glucose epimerase
	DR734972	Tigger transposable element-derived protein 5
	TC388253	Speckle-type POZ protein-like
	TC454707	Membrane related protein
	BE442673	Methylthioribose kinase
	CJ868604	Transcriptional activator-like
	TC439689	Calreticulin-like protein;
	TC415862	Pore-forming toxin-like protein Hfr-2
	TC431169	Fructose-bisphosphate aldolase
	CV763577	Sensor protein kinase
	TC419546	90 kDa actin-associated protein palladin
wheat-miR-233	TC455783	NLP/P60 protein precursor
	TC414831	Disease resistance protein RPM1 homolog
	TC414831	Disease resistance protein RPM2 homolog
	TC370663	ABA responsive element binding factor
	TC399681	Cytochrome P450 family protein;
	CJ940563	Peroxidase
	TC439673	5-formyltetrahydrofolate cyclo-ligase
	TC384008	ABC-type nitrate/sulfonate/bicarbonate transport systems periplasmic components-like
	BQ241505	Lipopolysaccharide heptosyltransferase II precursor
wheat-miR-236	CA616209	Modular polyketide synthase
	TC386967	Actin-related protein 2/3 complex subunit 5
	TC411190	Zinc knuckle family protein
	TC403097	Glycosyl transferase, family 51
	TC442099	Small ribosomal protein 4
	TC372427	Catalase-1
	TC410034	Actin-related protein 2/3 complex subunit 5
	TC392234	Spliceosome associated protein
	CA670851	Mediator of RNA polymerase II transcription subunit 19
	CK217384	Actin-related protein 2/3 complex subunit 5
	CA659840	Photosystem I reaction center subunit psaK, chloroplast precursor
	TC386367	Alcohol dehydrogenase ADH2H
	TC456199	Alcohol dehydrogenase ADH2H
	TC395515	Protein-tyrosine phosphatase;
	TC414908	Metallothionein-like protein 4A
	CD878693	Inner membrane protein COX18 mitochondrial precursor
	BE516431	TPR Domain containing protein, expressed
	TC399039	Fructose-1,6-bisphosphatase 2
	CV768418	Zinc finger, RING-type
	CN011890	Serine/threonine protein kinase
	CD884252	CK1 family protein kinase
	TC405028	Extracellular invertase
	FL488867	Cobalamin biosynthesis protein CbiD
	GH725445	rotein disulfide isomerase
	TC441424	Glycosyltransferase
	TC451358	Periplasmic sensor signal transduction histidine kinase precursor
wheat-miR-237	TC396665	Type 1 non-specific lipid transfer protein precursor
	TC406001	Histone H2B
	CJ560586	Ribosome recycling factor, chloroplast precursor
	CK159384	Ubiquitin carrier protein
	TC407286	General secretion pathway protein L
	TC383624	Peroxidase 6
	TC433218	TATA-binding protein associated factor 2N
	CK207823	Kelch motif family protein, expressed
	TC433142	Alliin lyase-like
	CJ656743	Peptidyl-prolyl cis-trans isomerase
	TC389998	Riboflavin biosynthesis protein RibF
	CK207823	Kelch motif family protein, expressed
	TC433142	Alliin lyase-like
	CJ656743	Peptidyl-prolyl cis-trans isomerase
	TC389998	Riboflavin biosynthesis protein RibF
	TC389697	Zinc finger protein-like
	BJ284679	CBL-interacting protein kinase 24
	TC418688	Arogenate dehydratase mutant
	CD888735	Delta1-pyrroline-5-carboxylate synthetase
	CJ569734	NADH dehydrogenase subunit 4
	TC459089	Rubber elongation factor
	TC456258	Importin beta-like protein
wheat-miR-239	AJ602610	Spore germination protein LA
	TC455726	DEAD-box ATPase-RNA-helicase
	TC455726	DEAD-box ATPase-RNA-helicase
	TC407529	DEAD-box ATPase-RNA-helicase
	CA616233	O-methyltransferase family protein, expressed
wheat-miR-240	CA699528	Microcin C7 self-immunity protein mccF
	CA717277	Protoporphyrin IX Mg-chelatase subunit precursor
	CA717260	Protoporphyrin IX Mg-chelatase subunit precursor
	TC369939	Aintegumenta-like protein
	TC369805	Aintegumenta-like protein
wheat-miR-242	CD901916	Cytochrome c-555, membrane-bound precursor
	TC437905	Ankyrin repeat-like protein
	TC443551	Ribulose bisphosphate carboxylase small chain PWS4.3, chloroplast precursor
	TC369702	Ribosomal protein S8
wheat-miR-243	TC433469	Probable radical activating enzyme
	TC448332	ABC1 family protein
	CD936383	Integral membrane protein TerC
	TC408578	Lipase class 3-like
	TC459208	Formate/nitrite family of transporters
	CK212824	Peptidyl-prolyl cis-trans isomerase
	CK212710	Peptidyl-prolyl cis-trans isomerase
	TC433753	Proline-rich spliceosome-associated protein-like
	CK195969	Monocarboxylate transporter 3
	CK162003	Transcriptional regulator
	TC377933	ATP dependent Clp protease ATP-binding subunit ClpX1
	TC374942	S-ribonuclease binding protein sbp1
	TC453352	Probable esterase PIR7A
	TC373547	Phosphate ABC transporter, ATPase subunit precursor
	CK214076	High light protein;
	CK214985	High light protein
	CK216047	High light protein
	CK211600	High light protein
wheat-miR-245	CD911932	Endonuclease-like
	TC426273	Lecithin cholesterol acyltransferase-like
	TC375086	Universal stress protein family protein, expressed
	TC400854	Universal stress protein family protein, expressed
	TC391933	TB2/DP1/HVA22 family integral membrane protein
	BQ167624	Probable peptide chain release factor rf-3 protein
	TC441175	XIAP associated factor-1-like protein
	TC374442	Peptidyl-prolyl cis-trans isomerase
	TC413732	Peptidyl-prolyl cis-trans isomerase
	TC381627	Cinnamyl-alcohol dehydrogenase-like protein
	CD874459	Potential esterase/lipase
	TC440846	Major facilitator superfamily MFS_1
	TC417570	Plant-specific FAD-dependent oxidoreductase
	BQ167624	Probable peptide chain release factor rf-3 protein
	TC441175	XIAP associated factor-1-like protein
	TC374442	Peptidyl-prolyl cis-trans isomerase
	TC413732	Peptidyl-prolyl cis-trans isomerase
	TC381627	Cinnamyl-alcohol dehydrogenase-like protein
	CD874459	Potential esterase/lipase
	TC440846	Major facilitator superfamily MFS_1
	TC417570	Plant-specific FAD-dependent oxidoreductase
wheat-miR-249	TC377933	ATP dependent Clp protease ATP-binding subunit ClpX1
	TC390499	S-adenosylmethionine decarboxylase proenzyme
	TC449066	S-adenosylmethionine decarboxylase proenzyme
	CK214076	High light protein
	CK214985	High light protein
	CK216047	High light protein
	CK211600	High light protein
	TC433753	Proline-rich spliceosome-associated protein-like
	CK212824	Peptidyl-prolyl cis-trans isomerase
	CK212710	Peptidyl-prolyl cis-trans isomerase
	TC413453	F-box domain containing protein, expressed
	DR732905	MIKC-type MADS-box transcription factor WM22A
	TC448332	ABC1 family protein
	TC388446	NADH-ubiquinone oxidoreductase chain 1
	CJ542241	Function: co-expression of het-e and het-c lead to cell death
	TC402657	Glyceraldehyde-3-phosphate dehydrogenase, cytosolic;
	TC417070	O-methyltransferase
	CK215752	High light protein
	TC408578	Lipase class 3-like
	TC420068	Pathogenesis-related protein precursor
	CD936868	Pathogenesis-related protein precursor
	TC433469	Probable radical activating enzyme
	TC429127	Phosphate-regulating neutral endopeptidase
	TC373115	Leucine zipper protein-like
	CK162003	Transcriptional regulator
	TC413812	Beta transducin-like protein HET-E2C-like
	TC398362	Bifunctional nuclease
	TC397956	Bifunctional nuclease;
wheat-miR-250	TC443910	Dormancy/auxin associated protein, expressed
	TC448944	Dormancy/auxin associated protein, expressed
	BQ172374	Fructose-bisphosphate aldolase
wheat-miR-252	TC405058	Protein kinase domain containing protein, expressed
	BE442673	Methylthioribose kinase
	CJ724146	Origin recognition complex subunit 4
	TC39149	Nitrogen regulatory protein P-II precursor
	TC454246	Polyubiquitin
	TC449867	Cytochrome B561
	BG90912	OmpA/MotB domain protein precursor
wheat-miR-256	CA727510	Replication factor-a protein 1 containing protein
	TC424659	Replication factor-a protein 1 containing protein
	TC380739	Replication factor-a protein 2 containing protein
	TC369535	Replication factor-a protein 3 containing protein
	TC371455	Replication factor-a protein 4 containing protein
	CD910061	Ubiquitin-activating enzyme E1 3
wheat-miR-257	TC440458	Gag-pol polyprotein
wheat-miR-260	No hit
wheat-miR-262	CA696889	Sensor protein
	DR740532	Ribulose bisphosphate carboxylase/oxygenase activase A, chloroplast precursor
	TC448160	Chromosome segregation ATPases-like protein
	CJ541733	Homoserine O-acetyltransferase
	CJ954868	Leucine Rich Repeat family protein, expressed
	TC373174	Glycogenin-like protein;
wheat-miR-265	CK206241	BTB/POZ domain containing protein, expressed
wheat-miR-266	No hit
wheat-miR-267	GH725958	GRIP domain containing protein
	DR044883	Creatininase
	CA682351	HPP family protein
	CA745079	Nitrous oxide maturation protein NosY precursor;
	CA697372	General secretion pathway protein I
	TC438104	Amino acid transporter;
	TC412641	Nucleotide-sensitive chloride conductance regulator family protein, expressed
wheat-miR-268	TC436673	TonB family protein
	TC391933	TB2/DP1/HVA22 family integral membrane protein
	CJ672958	Response regulator receiver protein precursor
	DR732905	MIKC-type MADS-box transcription factor WM22A
	CK211600	High light protein
	CK216047	High light protein
	CK214985	High light protein
	CK214076	High light protein
	TC417070	O-methyltransferase
	TC433753	Proline-rich spliceosome-associated protein-like
	TC431722	Chloroplast 30S ribosomal protein S18
wheat-miR-269	CK207929	Cytochrome c oxidase subunit I
	TC407176	Type III secretion outer membrane pore, YscC/HrcC family
	CK206789	Probable ubiquitin activating enzyme 2
	TC388426	Transcriptional regulator, AraC family
	TC418521	Expansin-like A1 precursor
	CA605624	Cysteine synthase
wheat-miR-271	CA654534	Zinc finger-like
	CJ721782	Cytochrome b559 alpha subunit
wheat-miR-272	BJ272939	Antheraea pernyi fibroin
	CK199932	Proteasome subunit alpha type-1
	TC433007	Proteasome subunit alpha type-2
	CV775397	Proteasome subunit alpha type-3
	TC373839	Proteasome subunit alpha type-4
	TC408420	Ubiquitin carrier protein
	CA693732	Proteasome subunit alpha type-1
wheat-miR-278	TC450257	Periplasmic binding protein precursor;
	TC443801	Coronin, actin binding protein, 1B
wheat-miR-279	CJ676209	Alkyl dihydroxyacetonephosphate synthase
wheat-miR-280	CA601570	Meltrins, fertilins and related Zn-dependent metalloproteinases of the ADAMs family
	TC427143	40S ribosomal protein S7
wheat-miR-282	AL815779	Part of small (Ribosomal) subunit (SSU) processosome; U3 snoRNP protein
wheat-miR-284	TC375086	Universal stress protein family protein, expressed
	TC400854	Universal stress protein family protein, expressed
	TC370176	Resistance-related receptor-like kinase
	TC423166	Beta-1 adrenergic receptor
	TC422042	Short chain alcohol dehydrogenase-like
	TC412824	Proteinase inhibitor Rgpi9
	BJ246696	Synaptosomal-associated protein 91-like
	BQ236147	Serine/threonine phosphatase PP7-related-like protein
	TC370663	ABA responsive element binding factor 3
	TC435888	YT521-B-like family protein, expressed
	TC409181	mRNA cap guanine-N7 methyltransferase 2
	TC411506	Type 1 non-specific lipid transfer protein precursor;
wheat-miR-289	AL816095	Nuclear hormone receptor FTZ-F1 beta
wheat-miR-292	TC412104	Auxin response factor 8
	TC416747	Auxin response factor 8
	TC425315	Auxin response factor 22
	TC411588	Peroxidase
	GH727665	Molybdenum cofactor biosynthesis protein Cnx1
wheat-miR-296	TC382364	Tetratricopeptide repeat-containing protein-like;
	TC453438	Ribosomal protein L39
	TC394171	Ubiquitin activating enzyme-like protein
	TC394783	Ubiquitin activating enzyme-like protein
wheat-miR-297	CV772668	Ubiquitin-conjugating enzyme family protein, expressed
	BJ251221	ATP-dependent Clp protease proteolytic subunit
	CV768552	Ultraviolet-B-repressible protein;
	CJ714466	Cell divisionFtsK/SpoIIIE
	TC424075	17.6kDa heat-shock protein
	TC396261	Phosphoglycerate mutase family protein
wheat-miR-300	CA606448	Protein-export membrane protein SecD
wheat-miR-303	TC418995	Glutathione S-transferase 2
	TC437336	Ribulose bisphosphate carboxylase large chain
	TC387475	Pyruvate kinase;
	TC373115	Leucine zipper protein-like
	TC440827	F-box domain containing protein-like
	TC429127	Phosphate-regulating neutral endopeptidase
	TC391647	Oxidoreductase, 2OG-Fe oxygenase family protein
	CK207929	Cytochrome c oxidase subunit I;
	TC425848	SAM-dependent methyltransferase-like protein
	TC456654	Glycoside hydrolase, family 5 precursor
	TC379298	Geranylgeranyl hydrogenase
	TC407176	Type III secretion outer membrane pore, YscC/HrcC family
	GH727641	C-terminal processing periplasmic-protease-3;
	CA612089	Ubiquitin carboxyl-terminal hydrolase
	TC402657	Glyceraldehyde-3-phosphate dehydrogenase, cytosolic
	TC379110	Calnexin
	BE425224	Receptor-like kinase 17 precursor
	TC369071	Carbamoyl-phosphate synthase L chain ATP-binding
	CK204669	6-phosphogluconolactonase
	TC370176	Resistance-related receptor-like kinase
	TC401785	Urocortin precursor
	CJ557246	RNA pseudouridylate synthase family protein expressed
	TC434687	Small GTP-binding protein
	CK204850	Multi-sensor signal transduction histidine kinase precursor
	BJ220538	NorD Nitric oxide reductase activation protein
	TC370181	Calmodulin TaCaM2-3
	TC369361	Calmodulin TaCaM2-1
	TC388426	Transcriptional regulator, AraC family
	TC398674	Phytoene dehydrogenase, chloroplast/chromoplast precursor
	TC431549	Enhancer of rudimentary homolog;
	CJ632148	Adult male testis cDNA RIKEN full-length enriched library clone:1700034J04 product
	CD896057	Ferredoxin-NADP reductase precursor
	CA704421	efflux ABC transporter permease protein
wheat-miR-306	CJ533765	Methyltransferase
	TC402402	Acyl-CoA:cholesterol acyltransferase alpha
	CJ633327	Adenylate and Guanylate cyclase catalytic domain containing protein;
	TC412176	Calmodulin TaCaM2-3
wheat-miR-307	No hit
wheat-miR-310	AL816465	Cytidylate kinase
	TC388104	PME/invertase inhibitor-like protein;
	CA627618	Actin-related protein 2/3 complex subunit 3
wheat-miR-313	TC401690	Protein kinase 1
wheat-miR-314	CJ560586	Ribosome recycling factor, chloroplast precursor
	CK159384	Ubiquitin carrier protein
	TC407286	General secretion pathway protein L
	TC383624	Peroxidase
	TC396665	Type 1 non-specific lipid transfer protein precursor
	TC406001	Histone H2B.1
	TC389998	Riboflavin biosynthesis protein RibF
	TC418688	Arogenate dehydratase mutant;
	CD888735	Delta1-pyrroline-5-carboxylate synthetase
	CJ569734	NADH dehydrogenase subunit 4
	TC456258	Importin beta-like protein
	TC433218	TATA-binding protein associated factor 2N
	TC459089	Rubber elongation factor
	CD922437	RNA recognition motif family protein
	CK207823	Kelch motif family protein
	CK205873	Novel zinc finger protein
wheat-miR-315	No hit
wheat-miR-319	TC405499	RNP-1 like RNA-binding protein
	CD892306	Cystatin Hv-CPI7
	TC398588	Hydroxypyruvate reductase
wheat-miR-320	CV775011	Alanine aminotransferase;
	DR731749	Growth factor receptor-bound protein
wheat-miR-322	TC421535	Coenzyme F390 synthetase
	DR731749	Growth factor receptor-bound protein
wheat-miR-325	TC399319	NB-ARC domain containing protein
	GH733008	Steroid receptor RNA activator 1
	TC404286	Ribosomal protein L3-A2-II;
	CA600390	Ribosomal protein L3-A2-II
	CV065390	Ribosomal protein L3-A3
	DR731787	Tubulin alpha-2 chain;
	CV064871	Ribosomal protein L3
	TC377987	Ribosomal protein L3
	CK206469	Ribosomal protein L3
	TC453895	Ribosomal protein L3-A3
	TC427007	Ribosomal protein L3
	TC459643	Ribosomal protein L3-A2-II
	CN012334	MaoC-like dehydratase
	TC415146	Inner membrane ALBINO3-like protein
wheat-miR-327	No hit
wheat-miR-333	TC437642	Phosphatidylserine decarboxylase-related protein precursor;
	TC388691	Intracellular chloride channel
	TC369403	NBS-LRR class RGA
wheat-miR-337	CK160868	Cytochrome b
wheat-miR-339	CA647790	Light induced protein like protein;
	CA638472	Light induced protein like protein;
	TC387010	Light induced protein like protein;
	TC411155	Light induced protein like protein;
	TC391002	Light induced protein like protein;
	CV779069	Light induced protein like
	CV764817	Light induced protein like protein
	TC378852	Light induced protein like protein
	TC390755	UPF0426 protein At1g28150, chloroplast precursor
	TC396084	UPF0426 protein At1g28150, chloroplast precursor
wheat-miR-344	TC418521	Expansin-like A1 precursor;
	CK207929	Cytochrome c oxidase subunit I
	TC388426	Transcriptional regulator, AraC family
	EB513086	YbbR family protein precursor
	TC411394	Lysophospholipase-like protein
	TC430079	Alnus incana chloroplast 23S ribosomal RNA (23S rRNA) gene
	TC416322	Caffeic acid O-methyltransferase
	CJ557246	RNA pseudouridylate synthase family protein expressed
	TC456654	Glycoside hydrolase, family 5 precursor
	CK152758	Seed maturation protein PM37
	GH727641	C-terminal processing periplasmic-protease-3
	CD877138	Glycosyl hydrolase family 20, catalytic domain containing protein;
wheat-miR-345	TC376164	Aluminum-induced protein
	TC461393	Aluminum-induced protein
	TC372283	ATP-dependent DNA helicase RECG-like
	CK204430	Class III HD-Zip protein 4
	TC443436	Class III HD-Zip protein 4
	CA675257	ATP-binding region, ATPase domain protein domain protein precursor
	TC394775	ATP-dependent DNA helicase RECG-like
wheat-miR-346	BE518125	Fatty acyl coA reductase
wheat-miR-348	No hit
wheat-miR-349	TC404299	Myb-like DNA-binding domain containing protein
	TC432124	Germin-like protein precursor
	CJ700975	Leucine Rich Repeat family protein
	TC448441	Ethylene-overproducer1-like protein
wheat-miR-352	TC394779	F-box domain containing protein, expressed
	CJ531707	Betanidin 6-O-glucosyltransferase-like protein
	TC388938	Eukaryotic peptide chain release factor subunit 1-3
	TC416752	Harpin-induced protein 1 containing protein
	AL819672	Sodium/hydrogen exchanger
	CD883901	Fusarium resistance protein I2C-5-like
wheat-miR-353	No hit
wheat-miR-360	CA702445	Multicopy suppressor of a budding defect
	CA625219	Ras-like protein precursor
	AL816463	Beta-lactamase precursor
	TC385943	Glucose-6-phosphate 1-dehydrogenase
	TC419534	Glucose-6-phosphate 1-dehydrogenase
wheat-miR-364	TC453385	NADH dehydrogenase subunit 5
	CA670712	Polylysine protein precursor
	TC444516	DNA-directed RNA polymerase I subunit RPA43
	CA704420	Chromosome segregation ATPases-like protein
	DR045165	Serine/threonine-protein kinase Chk1 (EC 2.7.11.1)
	GH724915	6-phosphogluconolactonase
	TC458088	NADH-ubiquinone oxidoreductase chain 4
	TC433948	IQ domain-containing protein D
	TC447907	Diguanylate phosphodiesterase precursor
	DR044757	Phenylalanyl-tRNA synthetase beta chain
	TC460449	Probable transmembrane protein
	CA666478	Retinitis pigmentosa GTPase regulator
	CK166335	Cytochrome P450
	TC423985	Cytochrome b
	TC428142	Eukaryotic translation initiation factor 4E-1
	TC382056	CW-type Zinc Finger family protein, expressed
	BJ307895	Protein kinase domain containing protein, expressed
wheat-miR-369	TC406001	Histone H2B.1
	CJ560586	Ribosome recycling factor, chloroplast precursor
	TC407286	General secretion pathway protein L
	TC396665	Type 1 non-specific lipid transfer protein precursor
	TC433218	TATA-binding protein associated factor 2N
	TC383624	Peroxidase 6
	CD876140	Protamine II-5
	CK207823	Kelch motif family protein
	CK159384	Ubiquitin carrier protein
	CJ656743	Peptidyl-prolyl cis-trans isomerase
	TC433142	Alliin lyase-like
	BJ284679	CBL-interacting protein kinase 24
	TC459089	Rubber elongation factor
	CJ569734	NADH dehydrogenase subunit 4
	CD888735	Delta1-pyrroline-5-carboxylate synthetase
	TC379462	Chloroplast lumen common protein family-like protein
	TC418688	Arogenate dehydratase mutant
wheat-miR-370	CA702173	Sensor protein
	DR740532	Ribulose bisphosphate carboxylase/oxygenase activase Achloroplast precursor
	TC448160	Chromosome segregation ATPases-like protein;
	CA668182	Ribulose bisphosphate carboxylase/oxygenase activase Achloroplast precursor
	CA656926	Ribulose bisphosphate carboxylase/oxygenase activase Achloroplast precursor
	CA690118	Ribulose bisphosphate carboxylase/oxygenase activase A, chloroplast precursor
	BE418450	Ribulose bisphosphate carboxylase/oxygenase activase A, chloroplast precursor
	TC442160	Ribulose-1,5-bisphosphate carboxylase activase
	TC450135	Ribulose bisphosphate carboxylase/oxygenase activase A
	TC436569	Ribulose bisphosphate carboxylase/oxygenase activase A, chloroplast precursor
	BE418287	Ribulose bisphosphate carboxylase/oxygenase activase A, chloroplast precursor
	TC376483	Ribulose bisphosphate carboxylase/oxygenase activase A, chloroplast precursor
	BE217024	Ribulose bisphosphate carboxylase/oxygenase activase A, chloroplast precursor
	TC372463	Ribulose bisphosphate carboxylase/oxygenase activase A, chloroplast precursor
	TC403038	Ribulose bisphosphate carboxylase/oxygenase activase A, chloroplast precursor
	TC424531	Ribulose bisphosphate carboxylase/oxygenase activase A, chloroplast precursor
	BE418689	Ribulose bisphosphate carboxylase/oxygenase activase A, chloroplast precursor
	TC383825	Ribulose bisphosphate carboxylase/oxygenase activase A, chloroplast precursor
	TC371005	Ribulose-1,5-bisphosphate carboxylase activase
	TC373728	Ribulose bisphosphate carboxylase/oxygenase activase A, chloroplast precursor
	TC449694	Ribulose bisphosphate carboxylase/oxygenase activase A, chloroplast precursor
	TC422384	Ribulose bisphosphate carboxylase/oxygenase activase A, chloroplast precursor;
	TC375757	Ribulose bisphosphate carboxylase/oxygenase activase A, chloroplast precursor;
	TC447587	Ribulose-1,5-bisphosphate carboxylase activase
	CK217693	Ribulose bisphosphate carboxylase/oxygenase activase A, chloroplast precursor;
	TC403953	Ribulose bisphosphate carboxylase/oxygenase activase A, chloroplast precursor;
	TC372766	Ribulose bisphosphate carboxylase/oxygenase activase A, chloroplast precursor;
	TC369836	Ribulose bisphosphate carboxylase/oxygenase activase A, chloroplast precursor;
	TC449686	Ribulose bisphosphate carboxylase/oxygenase activase A, chloroplast precursor;
	TC431061	Ribulose bisphosphate carboxylase/oxygenase activase A, chloroplast precursor;
	TC427249	Ribulose bisphosphate carboxylase/oxygenase activase A, chloroplast precursor
	TC461160	Translationally-controlled tumor protein homolog
	TC440966	Ribulose bisphosphate carboxylase/oxygenase activase A, chloroplast precursor
	TC448820	Ribulose bisphosphate carboxylase/oxygenase activase A
	TC372505	Ribulose bisphosphate carboxylase/oxygenase activase A
	TC404737	Ribulose bisphosphate carboxylase/oxygenase activase A,
	TC392980	Ribulose bisphosphate carboxylase/oxygenase activase A,
	TC376723	Ribulose bisphosphate carboxylase/oxygenase activase A
	TC457623	Ribulose bisphosphate carboxylase/oxygenase activase A
	TC439380	Ribulose bisphosphate carboxylase/oxygenase activase A
wheat-miR-372	TC447100	Cell death associated protein
	TC384617	Polyhedron envelope protein calyx/pep
	TC453058	Vacuolar membrane ATPase subunit c
	TC426699	Xyloglucan endotransglycosylase
wheat-miR-374	No hit
wheat-miR-375	No hit
wheat-miR-376	CA702173	Nucleoside diphosphate kinase
	DR737455	RNA-directed DNA polymerase-like protein
	CK212314	Glycosyltransferase
wheat-miR-377	BQ166729	HAT family dimerisation domain containing protein
	CV763664	Kelch repeat-containing F-box-like
	TC378382	Kelch repeat-containing F-box-like
	TC381647	Kelch repeat-containing F-box-like
wheat-miR-379	TC395633	Ethylene receptor-like protein
	TC415196	Chromosome undetermined SCAF17307
wheat-miR-380	TC381627	Cinnamyl-alcohol dehydrogenase-like protein
	TC391933	TB2/DP1/HVA22 family integral membrane protein
	TC375086	Universal stress protein family protein
	TC400854	Universal stress protein family protein
	TC426273	Lecithin cholesterol acyltransferase-like
	TC374442	Peptidyl-prolyl cis-trans isomerase
	TC413732	Peptidyl-prolyl cis-trans isomerase
	CA653470	Tropinone reductase
	TC412824	Proteinase inhibitor Rgpi9
wheat-miR-382	DR734972	Tigger transposable element-derived protein 5
	TC454246	Polyubiquitin
	CK198514	Peroxidase 6
	BE442673	Methylthioribose kinase
	GH726155	Type 1 non-specific lipid transfer protein precursor
	CK211571	Alpha 3 type I collagen
	CA639401	Pseudouridylate synthase
	TC454707	Membrane related protein
	TC392234	Spliceosome associated protein
	CJ902102	Fusion glycoprotein F0
	TC410300	Phosphomannomutase pmmB
	TC415862	Pore-forming toxin-like protein Hfr-2;
wheat-miR-384	No hit
wheat-miR-385	TC395633	Ethylene receptor-like protein
	TC381627	Cinnamyl-alcohol dehydrogenase-like protein
	TC457891	WRKY transcription factor 56
	CJ699970	Making large colonies protein
	CJ861664	Phosphatidylinositol transfer-like
	TC452095	Peptidyl-prolyl cis-trans isomerase
	TC372397	Peptidyl-prolyl cis-trans isomerase
	TC409181	mRNA cap guanine-N7 methyltransferase 2
	CF133699	ABC transporter ATP-binding protein
	TC420877	Probable serine/threonine-protein kinase
	CK211052	NADPH-cytochrome P450 reductase
	TC392910	Glycine/proline-rich protein
wheat-miR-389	BE418546	hydrolase, alpha/beta fold family protein
	CD889246	F-box protein family-like
	TC369289	Lysine exporter protein
	CK212081	40S ribosomal protein S12
wheat-miR-391	TC407761	F-box protein-like protein
	TC446467	Oxygen evolving complex protein-like
	TC424570	Oxygen evolving complex protein-like
	TC430018	UV-damaged DNA binding protein
	TC442324	Ribulose bisphosphate carboxylase large chain
	TC382942	UV-damaged DNA binding protein
	TC371817	UV-damaged DNA binding protein
	TC436747	ubiquitin E3 ligase ICP0
wheat-miR-394	CV758964	Glycosyltransferase
	CD920839	Histone protein
	CV782427	O-methyltransferase family protein
	CA628405	Protein disulfide isomerase
wheat-miR-399	CJ961399	Heavy metal translocating P-type ATPase
	TC446402	Glutathione gamma-glutamylcysteinyltransferase 1
	CK200988	Glycine betaine transporter
	BG909125	OmpA/MotB domain protein precursor
	CK215673	High affinity ammonium uptake protein
	TC379438	Germin-like protein 1 precursor
	TC452182	Glyoxalase II
	CA683464	Major facilitator superfamily MFS_1
	CD904433	Particulate methane monooxygenase
	TC449015	Adenine phosphoribosyltransferase
	TC409759	Integral membrane protein-like
	CD906010	DEAD-box ATP-dependent RNA helicase 48
	TC369289	Lysine exporter protein
	TC389043	Malate dehydrogenase [NADP], chloroplast precursor
	CD889246	F-box protein family-like
	TC421689	Lysine-rich arabinogalactan protein 19 precursor
	TC454272	17kDa proline rich protein
	CK199834	Phosphatidic acid phosphatase beta-like
	TC424098	Metallo-beta-lactamase-like
	CD874063	Protein disulfide isomerase
	TC405029	DNA polymerase III delta subunit
	TC380096	haloacid dehalogenase-like hydrolase family protein
	CD921096	Lysine decarboxylase family protein
	CD918668	Major facilitator superfamily MFS_1
	TC423977	BKRF1 encodes EBNA-1 protein-like
	TC404769	Molybdopterin-guanine dinucleotide biosynthesis protein MobB
	CK196691	Ni/Fe-hydrogenase 2 B-type cytochrome subunit
	CK194365	Major facilitator superfamily MFS_1
	TC446391	Targeting protein for Xklp2 containing protein, expressed
	CJ722075	Pentatricopeptide (PPR) repeat-containing protein-like
	CD890247	40S ribosomal protein S12
	TC435462	ATP-binding protein
	TC398842	Glutamine synthetase
	CK152166	Abortive infection protein
	TC453731	Ribulose bisphosphate carboxylase activase B
	CD891662	F-box protein-like
	TC461985	MAP kinase
	CD902419	Metalloproteinase of VMP family
	TC431549	Enhancer of rudimentary homolog
	DR736040	Glycosyltransferase
wheat-miR-400	TC456654	Glycoside hydrolase, family 5 precursor
	TC416512	Citrate synthase
	CJ538145	Far-red impaired response protein-like protein
	TC429127	Phosphate-regulating neutral endopeptidase
	CA699026	Fructose-bisphosphate aldolase
	TC432125	Homogentisate export protein
	CA711590	Nucellin-like aspartic protease
	CA718825	Xyloglucan endo-transglycosylase homolog
	TC431169	Fructose-bisphosphate aldolase
	TC383543	Citrate synthase
	CA599831	Lipase (Class 3)-like protein
	TC406957	Homeobox domain containing protein, expressed
	TC385465	Non-specific lipid-transfer protein
wheat-miR-402	BQ167624	Probable peptide chain release factor rf-3 protein
wheat-miR-403	TC395739	Peptidyl-prolyl cis-trans isomerase
	TC402096	Cellulose-binding, family II precursor
	TC439272	Ethylene-responsive elongation factor EF-Ts precursor
	TC430958	Ethylene-responsive elongation factor EF-Ts precursor
	TC379179	Elongation factor Ts
wheat-miR-406	No hit
wheat-miR-408	CK160605	NADH-quinone oxidoreductase subunit H
	TC438976	Chromosome segregation ATPases-like protein
	CK159121	2-oxoglutarate dehydrogenase E1 component
	CK160196	Translation initiation factor 2
	TC374039	Photosystem I P700 chlorophyll A apoprotein;
	TC369228	NADH-quinone oxidoreductase
	CK212557	22 kDa drought-inducible protein
	TC449131	NADH dehydrogenase
wheat-miR-409	No hit
wheat-miR-412	CK166834	Proline-rich protein
	TC387630	GTP-binding protein-like
wheat-miR-415	TC459334	Pilus-associated protein, PilW-related precursor
	TC453996	Autophagy-related protein 8
wheat-miR-420	No hit
wheat-miR-421	TC438976	Chromosome segregation ATPases-like protein
	CK159121	2-oxoglutarate dehydrogenase E1 component
	CK160196	Translation initiation factor 2
	TC374039	Photosystem I P700 chlorophyll A apoprotein
	TC369228	NADH-quinone oxidoreductase
wheat-miR-424	TC453286	Zinc finger protein ZFP-like
	TC379591	Geranylgeranyl hydrogenase
	TC453037	Starch synthase IIIb-1
	TC381759	Starch synthase IIIb-1
	TC389072	starch synthase IIIb precursor
wheat-miR-426	CA619192	Preprotein translocase secA subunit
	AL816603	DnaJ homolog dnj-5
wheat-miR-438	TC371746	Polyubiquitin
	DR740468	40-residue YVTN family beta-propeller repeat protein precursor
	BQ744132	Elongation factor 2
	TC394848	polyketide synthas
	TC419308	Phytochelatin synthetase
	TC375650	Phytochelatin synthetase
	TC370882	Phytochelatin synthetase
	TC386180	Phytochelatin synthetase
	TC372535	Phytochelatin synthetase
	TC369781	Phytochelatin synthetase
wheat-miR-440	No hit
wheat-miR-441	No hit
wheat-miR-442	TC412501	Transcriptional regulator, TetR family
	CJ868604	Transcriptional activator-like
	CK198514	Peroxidase 6
	TC439689	Calreticulin-like protein
	TC431169	Fructose-bisphosphate aldolase
	TC434949	Sialyltransferase like protein
	TC405320	Dehydration-responsive element binding protein 6
	CD889246	F-box protein family-like
	TC397212	Eukaryotic peptide chain release factor subunit 1-3
	CD889594	Glutathione peroxidas
	TC446087	Flagelliform silk protein
	TC378353	Monosaccharide transporter 4
	TC422672	Transcription factor bZIP48
	CD920048	Cytochrome c oxidase subunit 1
	TC386110	Glycosylphosphatidylinositol anchor attachment 1 protein
	TC399505	BZIP transcription factor bZIP50
wheat-miR-448	No hit
wheat-miR-452	CK196549	Squamosa promoter-binding-like protein 2
	AL810223	Squamosa promoter-binding-like protein 16
	TC384445	Squamosa promoter-binding-like protein 3
	TC412204	Squamosa promoter-binding-like protein 11
wheat-miR-456	No hit
wheat-miR-457	DR736566	DNA ligase
	CV766249	Phosphoglycerate mutase
	CA633501	3-dehydroquinate dehydratase
	TC435768	Phosphomannomutase
	TC385698	Probable oxidoreductase protein
wheat-miR-459	CK155025	Eukaryotic translation initiation factor 3 subunit K
	CK155176	Eukaryotic translation initiation factor 3 subunit K
	GH728677	3-oxoacyl-(Acyl-carrier-protein) synthase
wheat-miR-462	TC414310	CCAAT-box-binding transcription factor-like protein
	TC383141	CCAAT-box-binding transcription factor-like protein
	CV761790	DNA-directed RNA polymerase
	CA715238	Aldehyde oxidase and xanthine dehydrogenase, molybdopterin binding
wheat-miR-463	BI751688	Glucose-1-phosphate adenylyltransferase
	GD189535	Acetyl-CoA carboxylase
	CV770348	Hydroxyproline-rich glycoprotein DZ-HRGP precursor
wheat-miR-465	TC382511	Multidrug-resistance associated protein 3
	GR302732	Peptidyl-prolyl cis-trans isomerase
	BE402835	NADH-ubiquinone oxidoreductase chain 1
wheat-miR-467	CJ541733	Homoserine O-acetyltransferase
	CV775843	HMG-like nucleosome/chromatin assembly factor D
	DR740532	Ribulose bisphosphate carboxylase/oxygenase activase A, chloroplast precursor
	TC401480	Chromosome segregation DNA-binding protein
wheat-miR-468	BQ244055	40S ribosomal protein S16
	BJ252288	Embryonic flower 1-like protein
wheat-miR-472	TC435226	Extracellular matrix protein
wheat-miR-473	BE217043	Phenylalanine ammonia-lyase
	TC369447	Zinc finger protein ZFP-like
wheat-miR-483	TC433703	Auxin response factor 17
wheat-miR-488	TC383407	Proline-rich protein precursor
wheat-miR-489	CA606306	ABC-2 type transporter
	CA733085	NB-ARC domain containing protein
	CA483849	Peptidyl-prolyl cis-trans isomerase
	TC389183	Peptidyl-prolyl cis-trans isomerase
	TC415749	Resistance protein T10rga2-1A
	TC417997	Acetyl-CoA carboxylase
	TC388582	RNA 3'-terminal phosphate cyclase-like protein
	CK207698	Caffeic acid O-methyltransferase
	CA723699	Peptidase dimerisation domain protein
	TC444911	Purple acid phosphatase 1
	TC389805	Purple acid phosphatase 1
	TC458987	Histone H2B.1
	TC401747	DNA topoisomerase
	CA744763	Pyrophosphate-energized vacuolar membrane proton pump (Pyrophosphate-energized inorganic pyrophosphatase) (H(+)-PPase)
	CK167728	Integral membrane protein
wheat-miR-490	No hit
wheat-miR-491	TC397585	Transcription factor Myb1
	TC440783	AP2-domain DRE binding factor DBF1
wheat-miR-492	TC369207	Xylulokinase
	DR734449	Phosphoethanolamine cytidylyltransferase
wheat-miR-493	DR733760	Beta-glucosidase-like protein
	CK212385	Cytochrome c1, heme protein, mitochondrial precursor
wheat-miR-500	CK210295	beta-galactosidase
	TC376044	30S ribosomal protein S10, chloroplast precursor
	TC391127	40S ribosomal protein S14
	TC399059	40S ribosomal protein S12
wheat-miR-502	No hit
wheat-miR-503	TC461709	Alcohol dehydrogenase 7
	TC428572	Histone H2A
wheat-miR-505	CK216947	Photosystem I reaction center subunit III, chloroplast precursor
wheat-miR-506	DR731964	Coatomer subunit beta-1
	CJ640366	Peptidase A24A domain protein precursor
	BI750955	High-glucose-regulated protein 8-like
wheat-miR-508	CJ645826	Growth-regulating factor 3
	CK209519	Growth-regulating factor 1
	CA701270	DnaJ domain containing protein
	GD186442	DnaJ domain containing protein
	TC426844	DnaJ domain containing protein
	TC416049	DnaJ domain containing protein
wheat-miR-512	CA678425	K+ channel, pore region precursor
	TC379782	16S rRNA M(5)C 967 methyltransferase
wheat-miR-513	TC448160	Chromosome segregation ATPases-like protein
	CJ541733	Homoserine O-acetyltransferase
	TC401480	Chromosome segregation DNA-binding protein
wheat-miR-515	No hit
wheat-miR-520	TC461759	Histone H2B.2
	TC389661	Histone H2B.5
	TC383248	S-adenosylmethionine decarboxylase
	CA594128	S-adenosylmethionine decarboxylase
	CA610490	Eukaryotic translation initiation factor 1A
wheat-miR-524	GR304596	F-box protein 42
	GR304596	F-box protein 42
	BJ277506	Pherophorin-C2 protein precursor
	TC396039	Sac domain-containing inositol phosphatase 3-like
	TC398845	Sac domain-containing inositol phosphatase 3-like
	TC389351	Sac domain-containing inositol phosphatase 3-like
wheat-miR-525	CD885879	Methyl-directed mismatch repair
wheat-miR-527	CD920961	Kinesin motor domain containing protein
	TC423381	Metal-binding protein smbP precursor
wheat-miR-531	AL822213	F-box protein-like
	CA639015	Type II secretory pathway component PulD-like protein precursor
	GH729571	Acetyltransferase, GNAT family protein, expressed
	TC406007	Helix-loop-helix DNA-binding domain containing protein, expressed
	TC386552	Sphingosine-1-phosphate lyase precursor
wheat-miR-533	CA702702	Iron/ascorbate-dependent oxidoreductase
	CV763930	Aldo-keto reductase/oxidoreductase
	TC399069	Pentatricopeptide (PPR) repeat-containing protein-like
	CA611332	Uncharacterized protein At1g08570.2
	CV766907	NUDIX hydrolase
	GH721895	NB-ARC domain containing protein
	GH731695	Malate dehydrogenase
	GH725109	insulinoma-associated protein IA-6
	TC402370	Aquaporin TIP3-1
	CD879338	GDSL-like lipase/acylhydrolase
wheat-miR-538	TC445854	Oxysterol-binding protein-like
	TC412178	Transaldolase 2
wheat-miR-539	CA731836	Glycosyltransferase
	TC427842	Glycine-rich protein-related
	TC401776	Dirigent-like protein, expressed
wheat-miR-540	TC452785	ABC-2 type transporter
	TC404020	Gamete-specific hydroxyproline-rich glycoprotein a2
	TC440345	BZIP transcription factor
	TC393642	BZIP transcription factor
wheat-miR-541	CA600352	DNA (cytosine-5)-methyltransferase 3
	TC419191	DNA (cytosine-5)-methyltransferase 3
	CK216708	60S ribosomal protein L41
	TC415481	Hydroxyproline-rich glycoprotein-like
wheat-miR-542	TC383902	Serine/threonine-protein kinase HT1
wheat-miR-543	CK168772	Monodehydroascorbate reductase
	BJ263423	Early light-inducible protein ELIP
	CA677543	4-nitrophenylphosphatase-like protein
	TC374375	Mitochondrial 2-oxoglutarate/malate translocator
	TC376089	Mitochondrial 2-oxoglutarate/malate translocator
	TC448612	Heat shock protein 17.9
	TC403048	Heat shock protein 17.9
	TC397212	Eukaryotic peptide chain release factor subunit 1-3
wheat-miR-545	TC448077	UbiA prenyltransferase
	CA666517	Phosphoribosylamine--glycine ligase
	CO347403	Tripartite ATP-independent periplasmic transporter DctQ component
	CV759461	Coronin, actin binding protein, 1B variant
	BE585890	Photosystem II D1 protease
	CA621448	Glutathione S-transferase GST 11
wheat-miR-547	No hit
wheat-miR-549	TC401141	RNA recognition motif (RRM)-containing protein-like
	TC391947	ATP-dependent Clp protease ATP-binding subunit clpA homolog CD4B, chloroplast precursor
wheat-miR-551	DR734972	Tigger transposable element-derived protein 5
	TC452716	Ribosomal protein L11
	BE401631	Photosystem II 10 kDa polypeptide, chloroplast precursor
	BE442673	Methylthioribose kinase
	TC405058	Protein kinase domain containing protein
	CA666003	Photosystem II 10 kDa polypeptide, chloroplast precursor
	CA639401	Pseudouridylate synthase
	CV782647	Uridine 5'-monophosphate synthase
	TC415862	Pore-forming toxin-like protein Hfr-2
wheat-miR-552	TC402657	Glyceraldehyde-3-phosphate dehydrogenase, cytosolic
	TC460740	Olfactory receptor
	TC392962	Serine protease-like protein
	TC373115	Leucine zipper protein-like
	TC388446	NADH-ubiquinone oxidoreductase chain 1
	TC429127	Phosphate-regulating neutral endopeptidase
	TC377933	ATP dependent Clp protease ATP-binding subunit ClpX1
	TC449066	S-adenosylmethionine decarboxylase proenzyme
	TC390499	S-adenosylmethionine decarboxylase proenzyme
	TC418995	Glutathione S-transferase 2
	TC437336	Ribulose bisphosphate carboxylase large chain
	TC433753	Proline-rich spliceosome-associated protein-like
	CA601255	Membrane bound O-acyl transferase MBOAT
	CJ609023	Serine/threonine protein phosphatase
	CJ668032	Leucine Rich Repeat family protein
	AL821011	Sugar transporter
	TC370176	Resistance-related receptor-like kinase
	CV762246	Glycosyltransferase
	CD936383	Integral membrane protein TerC
	TC392505	Triosephosphate isomerase, chloroplast precursor
	TC452182	Glyoxalase II
	CK211600	High light protein
	DR732905	MIKC-type MADS-box transcription factor WM22A
	CK216047	High light protein
	CK214985	High light protein
	CK214076	High light protein
	TC408578	Lipase class 3-like
	TC433469	Probable radical activating enzyme
	DR734256	Ribulose bisphosphate carboxylase large chain
	TC440827	F-box domain containing protein-like
wheat-miR-553	CK204430	Class III HD-Zip protein 4
	TC443436	Class III HD-Zip protein 4
	TC426980	Homeodomain leucine-zipper protein Hox9
	TC404537	Class III HD-Zip protein 4
wheat-miR-554	No hit
wheat-miR-555	TC390499	S-adenosylmethionine decarboxylase proenzyme
	TC449066	S-adenosylmethionine decarboxylase proenzyme
	TC430395	Pathogenesis-related protein precursor
	TC388446	NADH-ubiquinone oxidoreductase chain 1
	TC402657	Glyceraldehyde-3-phosphate dehydrogenase, cytosolic
	TC408578	Lipase class 3-like
	DR732905	MIKC-type MADS-box transcription factor WM22A
	TC420068	Pathogenesis-related protein precursor
	CD936868	Pathogenesis-related protein precursor
	TC433469	Probable radical activating enzyme
	TC429127	Phosphate-regulating neutral endopeptidase
	TC373115	Leucine zipper protein-like
	TC377933	ATP dependent Clp protease ATP-binding subunit ClpX1
	TC406931	Ribosomal protein L7
	TC376825	Ribosomal protein L7
	TC433753	Proline-rich spliceosome-associated protein-like
	CJ668032	Leucine Rich Repeat family protein
	CJ609023	Serine/threonine protein phosphatase
	CK214076	High light protein
	CK212824	Peptidyl-prolyl cis-trans isomerase
	CK212710	Peptidyl-prolyl cis-trans isomerase
	CK214985	High light protein
	CK216047	High light protein
	CK211600	High light protein
	TC396848	NLI interacting factor (NIF) family protein-like
wheat-miR-560	CA658599	Transcriptional regulator, TetR family
	TC408772	Pre-mRNA processing factor
wheat-miR-561	No hit
wheat-miR-565	CD866788	Histone H3
	TC387361	Adenylosuccinate lyase
wheat-miR-567	No hit
wheat-miR-569	BE401185	Polyketide synthase
	TC438444	Histidine kinase, HAMP region:Bacterial chemotaxis sensory transducer precursor
	TC384661	DNAJ heat shock N-terminal domain-containing protein-like
	TC397952	Ribonucleoside-diphosphate reductase
wheat-miR-570	AL816254	Binding-protein-dependent transport systems inner membrane component precursor
	TC446344	NB-ARC domain containing protein
	TC457190	Reverse transcriptase
	CJ634810	Extracellular protein
	TC386814	Brassinosteroid biosynthesis-like protein
	TC422836	Ribosomal protein L7
	CA485545	Mitogen-activated protein kinase 10
	TC453361	Teosinte glume architecture 1
	TC389535	Major facilitator superfamily (MFS) transporter
wheat-miR-571	TC388446	NADH-ubiquinone oxidoreductase chain
	TC402657	Glyceraldehyde-3-phosphate dehydrogenase, cytosolic
	TC449066	S-adenosylmethionine decarboxylase proenzyme
	TC390499	S-adenosylmethionine decarboxylase proenzyme
	CJ542241	Function: co-expression of het-e and het-c lead to cell death
	TC377933	ATP dependent Clp protease ATP-binding subunit ClpX1
	TC373115	Leucine zipper protein-like
	CA728102	Chloroplast light-harvesting complex protein Lhcp2.3
	TC429127	Phosphate-regulating neutral endopeptidase
	TC433469	Probable radical activating enzyme
	TC408578	Lipase class 3-like
	TC433753	Proline-rich spliceosome-associated protein-like
	DR732905	MIKC-type MADS-box transcription factor WM22A
	CJ609023	Serine/threonine protein phosphatase
	CJ668032	Leucine Rich Repeat family protein
	CD936868	Pathogenesis-related protein precursor
	TC420068	Pathogenesis-related protein precursor
	TC370176	Resistance-related receptor-like kinase
	CD936383	Integral membrane protein TerC
	CA641431	Type II 65 kDa heat shock protein
	CD880846	Flowering promoting factor-like 1
	CA635519	Cell division inhibitor-like
	TC435400	Ethylene-responsive small GTP-binding protein
	CA607708	40S ribosomal protein S9
wheat-miR-572	TC373115	Leucine zipper protein-like
	CJ542241	Function: co-expression of het-e and het-c lead to cell death
	TC390499	S-adenosylmethionine decarboxylase proenzyme
	TC449066	S-adenosylmethionine decarboxylase proenzyme
	TC402657	Glyceraldehyde-3-phosphate dehydrogenase, cytosoli
	TC388446	NADH-ubiquinone oxidoreductase chain 1
	TC396720	Extracellular invertase
	TC400544	Extracellular invertase
	TC452182	Glyoxalase II
	TC429127	Phosphate-regulating neutral endopeptidase
	TC377933	ATP dependent Clp protease ATP-binding subunit ClpX1
	TC380826	Photosystem II 44 kDa reaction center protein
	CD879878	Serine-threonine protein kinase
	AL821953	CHY zinc finger family protein, expressed
	DR732905	MIKC-type MADS-box transcription factor WM22A
	TC433469	Probable radical activating enzyme
	CK212824	Peptidyl-prolyl cis-trans isomerase
	CK212710	Peptidyl-prolyl cis-trans isomerase
wheat-miR-573	TC380342	Asparagine synthase
	BE586069	Protein arginine N-methyltransferase 1
wheat-miR-577	CA500708	Cell wall protein-like
	TC424268	Transcription factor-like
wheat-miR-583	CJ959896	Undecaprenyl-diphosphatase 2
	TC418792	Long cell-linked locus protein
	TC415640	Oxygen evolving complex protein-like
wheat-miR-584	TC451969	Glutamic acid-rich protein precursor
	CV776914	Ent-kaurene synthase-like protein 1
	TC455272	Peptidase M23B precursor
	CA735191	Acid membrane antigen A
	TC451162	Phosphoribosylaminoimidazole carboxylase, ATPase subunit
	CA605075	Histone H2A
wheat-miR-586	CV767050	Glycosyltransferase
	CA639725	Serine/threonine protein kinase
	TC394081	Serine/threonine protein kinase
wheat-miR-589	CA741734	Uncharacterized protein C6orf166
wheat-miR-590	CA630621	Sorbitol-like transporter
wheat-miR-591	CJ700549	Glutathione synthetase
	CJ700549	Glutathione synthetase
	TC413204	ATPase involved in DNA replication-like protein precursor
	CK199735	Acyltransferase 3
	TC387263	Probable nicotianamine synthase 4
	TC427902	Cadmium tolerance factor
	TC460037	Beta-glucosidase
	CA687668	Uncharacterized protein At1g67840.2
	TC416325	Mitogen-activated protein kinase
	BQ236138	Cinnamyl-alcohol dehydrogenase-like protein
	TC412346	PML-RARA-regulated adapter molecule 1
wheat-miR-597	TC435306	ATP synthase subunit epsilon, mitochondrial
	TC432211	ATP synthase subunit epsilon, mitochondrial
	TC418705	ATP synthase subunit epsilon, mitochondrial
	TC416406	ATP synthase subunit epsilon, mitochondrial
	TC421751	ATP synthase subunit epsilon, mitochondrial
	TC446798	ATP synthase subunit epsilon, mitochondrial
	TC437882	ATP synthase subunit epsilon, mitochondrial
	TC386144	ATP synthase subunit epsilon, mitochondrial
	CV758709	Glycosyltransferase
wheat-miR-598	TC435280	Protein phosphatase type 2-C
	TC388203	Fatty acid metabolism regulator protein
wheat-miR-599	TC390153	Early embryogenesis protein
wheat-miR-600	CV065049	Cold stress protein
wheat-miR-602	TC453385	NADH dehydrogenase subunit 5
	TC433948	IQ domain-containing protein D
	TC460449	Probable transmembrane protein
	CA668876	Membrane-associated phospholipid phosphatase
	DR045165	Serine/threonine-protein kinase Chk1 (EC 2.7.11.1)
	CA670712	Polylysine protein precursor
	TC458088	NADH-ubiquinone oxidoreductase chain 4
	TC447907	Diguanylate phosphodiesterase precursor
	TC426043	Initiation factor 2 subunit family protein, expressed;
	TC436772	Initiation factor 2 subunit family protein, expressed
wheat-miR-605	CK216862	Glycosyl hydrolase family protein 17-like
	CA611595	Ubiquitin-like protein 5
	CK213773	Ribulose bisphosphate carboxylase small chain
	GD189155	Small heat shock protein Hsp23.5 precursor
	CK162622	Phosphoethanolamine methyltransferase
wheat-miR-606	BQ237271	Potential GPI-protein transamidase complex subunit
	TC434162	2-alkenal reductase
	DR735966	Flavoprotein reductase
wheat-miR-607	TC369339	Glucan endo-1,3-beta-glucosidase isoenzyme I
wheat-miR-610	No hit
wheat-miR-614	CD888735	Delta1-pyrroline-5-carboxylate synthetase
	CJ531707	Betanidin 6-O-glucosyltransferase-like protein
	CD931690	Cytochrome P450
	TC432652	Bifunctional deaminase-reductase-like
	TC456258	Importin beta-like protein
	TC413664	Histone H2B.1
	CJ560586	Ribosome recycling factor, chloroplast precursor
	TC407286	General secretion pathway protein L
	TC459089	Rubber elongation factor
	TC423166	Beta-1 adrenergic receptor
	TC383624	Peroxidase 6
	CK159384	Ubiquitin carrier protein
wheat-miR-615	CJ922832	Hexosaminidase domain-containing protein
	TC418576	DEAD-box ATP-dependent RNA helicase 56
	TC422460	Nuclear pore protein 84/107 containing protein
	TC459791	UDP-glucoronosyl and UDP-glucosyl transferase family protein
	TC458978	HEAT repeat family protein, expressed
wheat-miR-616	TC427751	MLA6 protein
	TC368609	Mla-like protein
	NP651938	mla-like protein
	FL488865	NB-ARC domain containing protein
	TC386110	Glycosylphosphatidylinositol anchor attachment 1 protein
wheat-miR-619	TC402657	Glyceraldehyde-3-phosphate dehydrogenase, cytosolic
	TC449066	S-adenosylmethionine decarboxylase proenzyme
	TC390499	S-adenosylmethionine decarboxylase proenzyme
	CJ542241	Function: co-expression of het-e and het-c lead to cell death
	TC388446	NADH-ubiquinone oxidoreductase chain 1
	TC377933	ATP dependent Clp protease ATP-binding subunit ClpX1
	TC373115	Leucine zipper protein-like
	TC429127	Phosphate-regulating neutral endopeptidase
	DR732905	MIKC-type MADS-box transcription factor WM22A
	CK212710	Peptidyl-prolyl cis-trans isomerase
	CK212824	Peptidyl-prolyl cis-trans isomerase
	TC433469	Probable radical activating enzyme
	TC433753	Proline-rich spliceosome-associated protein-like
	CJ609023	Serine/threonine protein phosphatase
	CJ668032	Leucine Rich Repeat family protein
	CD880846	Flowering promoting factor-like 1
	TC408578	Lipase class 3-like
	TC370176	Resistance-related receptor-like kinase
	CD936383	Integral membrane protein TerC
	CA641431	Type II 65 kDa heat shock protein
	CK211600	High light protein
	TC397956	Bifunctional nuclease
	TC398362	Bifunctional nuclease
	CK216047	High light protein
	CK214985	High light protein
	CK214076	High light protein
	TC425621	Arabinoxylan arabinofuranohydrolase isoenzyme AXAH-II
	CD879878	Serine-threonine protein kinase
	TC452182	Glyoxalase II
	CK162003	Transcriptional regulator, TrmB
	TC374262	C-8,7-sterol isomerase
	TC413453	F-box domain containing protein, expressed
	TC445541	Wali2 protein
	CK215752	High light protein
	CJ563368	Lipid transfer protein-like
	TC453849	U2AF large subunit
wheat-miR-620	CK154186	40S ribosomal protein S5
wheat-miR-623	CK200176	RNA-binding region RNP-1
	CV775232	Ribonucleoside-diphosphate reductase
	CV758542	Soluble inorganic pyrophosphatase
	CD902556	Binding-protein-dependent transport systems inner membrane component
	TC394573	Glycosyltransferase
	CA621508	60S ribosomal protein L9
wheat-miR-626	TC445070	Peptidyl-prolyl cis-trans isomerase
wheat-miR-627	TC404020	Gamete-specific hydroxyproline-rich glycoprotein a2
	CV777990	NADH dehydrogenase (Quinone) precursor
	TC452785	ABC-2 type transporter
	TC401776	Dirigent-like protein, expressed
	CA679165	Polyubiquitin
	CA662176	Polyubiquitin
wheat-miR-629	CA603966	Membrane transport protein XK
wheat-miR-633	TC421252	NADH-ubiquinone oxidoreductase 20 kDa subunit
wheat-miR-637	TC437679	Major Facilitator Superfamily protein
	CA611885	Zinc finger CCCH domain-containing protein 4
	TC413079	Major Facilitator Superfamily protein
	TC399366	Elongation factor 1-alpha
	CD920425	Glucose inhibited division protein A
	DR733341	SET domain-containing protein-like
wheat-miR-639	DR737575	Peptide mating pheromone Bbp2-2
	TC401092	Pentatricopeptide (PPR) repeat-containing protein-like
	TC436996	Twin-arginine translocation pathway signal precursor
wheat-miR-646	CK202361	Uncharacterized membrane protein YGR290W
	CK202109	Uncharacterized membrane protein YGR290W
	TC382234	START domain-containing protein
	TC403165	Cytosolic NADP malic enzyme
	CA627006	Cytochrome c oxidase subunit Vb
wheat-miR-648	CA633138	Vacuolar ATP synthase 16 kDa proteolipid subunit
	CK205337	Vacuolar ATP synthase 16 kDa proteolipid subunit
	CK205586	Vacuolar ATP synthase 16 kDa proteolipid subunit
	DR731809	Vacuolar ATP synthase 16 kDa proteolipid subunit
wheat-miR-653	No hit
wheat-miR-654	TC388426	Transcriptional regulator, AraC family
	CK207929	Cytochrome c oxidase subunit I
	TC407176	Type III secretion outer membrane pore, YscC/HrcC family
	TC435443	Expansin EXPB8
	TC418521	Expansin-like A1 precursor
	EB513086	YbbR family protein precursor
	TC456654	Glycoside hydrolase, family 5 precursor
	CJ611031	UDP-glucoronosyl and UDP-glucosyl transferase family protein
	CK209139	Probable methionyl-tRNA synthetase
	CD877138	Glycosyl hydrolase family 20, catalytic domain containing protein
	CJ801189	DEAD/DEAH box helicase:Helicase C-terminal
wheat-miR-656	CA603966	Membrane transport protein XK
	BQ903678	Chloroplast-localized Ptr ToxA-binding protein1
	CJ613561	Chloroplast-localized Ptr ToxA-binding protein1
	CJ958633	Chloroplast-localized Ptr ToxA-binding protein1
wheat-miR-657	CD491227	2-oxoglutarate dehydrogenase E2 subunit
	TC401248	Alpha-glucan phosphorylase
	CJ629835	SH3-domain GRB2-like (endophilin) interacting protein 1
wheat-miR-660	No hit
wheat-miR-661	TC452650	TCP family transcription factor-like
wheat-miR-662	CK216947	Photosystem I reaction center subunit III
wheat-miR-663	CD889246	F-box protein family-like
	CK200988	Glycine betaine transporter
	BE418546	hydrolase, alpha/beta fold family protein
	TC407053	NADPH-cytochrome P450 reductase
	CK215673	High affinity ammonium uptake protein
wheat-miR-667	TC386444	WD-40 repeat protein-like
	TC423562	WD-40 repeat protein-like
	CA649023	BARE-1 polyprotein
wheat-miR-670	No hit
wheat-miR-671	CD908381	C4-dicarboxylate transporter/malic acid transport protein
	TC416904	RbsC-2, ribose ABC transporter, permease protein
	TC457664	2 coiled coil domains of eukaryotic origin (31.3 kD)-like protein
	CD914258	Cytidine/deoxycytidylate deaminase-like protein
	CJ656002	Ribosomal protein
	CD910677	MATE efflux family protein
	CV763531	Serine/threonine protein kinase with WD40 repeats
	TC421597	Major facilitator superfamily protein
	TC453719	Orotidine 5'-phosphate decarboxylase
	TC441402	Methionine S-methyltransferase
	CJ648669	TRAP dicarboxylate transporter
	CA732211	Plus-3 domain containing protein, expressed
wheat-miR-672	CA626060	Gamma-glutamylcysteine synthetase
wheat-miR-673	No hit
wheat-miR-674	AL815962	ABC transporter related
	CA642992	MgtC/SapB transporter
	CN011053	Resolvase/integrase-like protein
	TC399760	Conserved proline-rich protein
	CJ960050	Pilus assembly protein CpaF
	BE424122	Protein synthesis inhibitor II
wheat-miR-676	CA677950	Acyl-CoA dehydrogenase-like protein
	TC375476	Serine/threonine-protein kinase minibrain
	TC445340	40S ribosomal protein S11
	GH724341	WD-40 repeat protein-like
	TC400802	WD-40 repeat protein-like
	TC404291	Autoinducer synthesis protein
	TC429155	Alternative oxidase
wheat-miR-681	TC405541	NADH dehydrogenase subunit L
	CK209542	Pepsin-type aspartyl protease
	TC440670	Proteasome subunit beta type
	CK156991	Magnesium-translocating P-type ATPase
	TC399952	Latex cyanogenic beta glucosidase
wheat-miR-684	CV773313	Cytosine-specific methyltransferase
	TC400071	Allene oxide cyclase precursor
	TC424803	Protein RFT1 homolog
	CA633048	Protein RFT1 homolog
	CA611647	Secreted protein
wheat-miR-686	No hit
wheat-miR-688	BE585490	Vesicle transport v-SNARE protein
	TC400673	Serine/threonine phosphatase PP7-related-like
	TC447575	Auxin conjugate hydrolase
wheat-miR-689	CA620836	Diphenol oxidase laccase
	TC459026	DNAJ-like protein
	TC456719	TFIIH basal transcription factor complex p52 subunit
wheat-miR-690	No hit
wheat-miR-692	DR739647	Linker histone H1 and H5 family protein
	TC384470	Tellurium resistance protein
wheat-miR-694	TC459053	Homogentisate phytyltransferase VTE2-2
	TC404851	Homogentisate phytyltransferase VTE2-2
wheat-miR-697	TC415484	Non-specific lipid-transfer protein
wheat-miR-717	TC387831	Glycine-rich cell wall structural protein precursor
	TC384056	ABC-2 type transporter
wheat-miR-719	DR733610	F-box domain containing protein, expressed
	BM135463	F-box domain containing protein expressed
wheat-miR-330	No hit
wheat-miR-390	No hit
wheat-miR-401	TC444262	ORMDL family protein-like
	CK163880	Drimys winteri large subunit 26S ribosomal RNA gene
	CA647335	SINARRNA S.alba 18S and 25S rRNA genes
wheat-miR-563	No hit
wheat-miR-201	No hit
wheat-miR-204	TC421317	Spermidine synthase 1
	CK211600	High light protein
	CK216047	High light protein
	CK214985	High light protein
	CK214076	High light protein
	CK214985	High light protein
	CK162003	Transcriptional regulator, TrmB
	CA500662	Cytochrome c oxidase subunit I
	TC413812	Beta transducin-like protein HET-E2C-like
	TC392962	Serine protease-like protein
	TC387968	Protein farnesyltransferase/geranylgeranyltransferase type-1 subunit alpha
	CD879878	Serine-threonine protein kinase
	CD880846	Flowering promoting factor-like 1
	TC404730	Peroxidase 6
	CD453591	Glutathione synthetase precursor
	DR732905	MIKC-type MADS-box transcription factor WM22A
wheat-miR-211	No hit
wheat-miR-215	No hit
wheat-miR-220	TC377933	ATP dependent Clp protease ATP-binding subunit ClpX1
	TC402657	Glyceraldehyde-3-phosphate dehydrogenase, cytosolic
	CJ668032	Leucine Rich Repeat family protein
	CJ542241	unction: co-expression of het-e and het-c lead to cell death
	TC433753	Proline-rich spliceosome-associated protein-like
	CJ609023	Serine/threonine protein phosphatase
	TC388446	NADH-ubiquinone oxidoreductase chain 1
	TC429127	Phosphate-regulating neutral endopeptidase
	TC394632	DNA glycosylase
	TC459572	Glucose sorbosone dehydrogenase precursor
	CK211600	High light protein
	CK216047	High light protein
	CK214985	High light protein
	CK214076	High light protein
	TC449066	S-adenosylmethionine decarboxylase proenzyme
	TC390499	S-adenosylmethionine decarboxylase proenzyme
	TC373115	Leucine zipper protein-like
	CA694763	F-box only protein 41.
	TC379793	Dormancy-associated protein
	CJ637933	Dormancy-associated protein
	TC423942	Ribulose bisphosphate carboxylase large chain precursor
	CK215752	High light protein
	TC379717	Protein-disulfide reductase
wheat-miR-221	TC370704	heat shock protein
	TC455783	NLP/P60 protein precursor
	CA653878	Beta-glucanase
	TC376892	DEAD-box ATP-dependent RNA helicase 35A
	BJ227611	Nicotiana tabacum wound inducive mRNA , complete cds
	CA682661	Transcription factor 20
	GR304596	F-box protein 42
	BQ161769	Short chain dehydrogenase
	TC368661	Cell Division Protein AAA ATPase family
	TC413423	Pentatricopeptide (PPR) repeat-containing protein-like
	BJ315672	Protein arginine N-methyltransferase 5
	TC411950	DEAD-box ATP-dependent RNA helicase 35A
	TC414831	Disease resistance protein RPM1 homolog
	TC414831	Disease resistance protein RPM1 homolog
	CF133699	ABC transporter ATP-binding protein
	TC387634	ructose-bisphosphate aldolase
	TC370663	ABA responsive element binding factor 3
	TC399681	Cytochrome P450 family protein
	TC407179	FT-like protein
	CJ940563	Peroxidase 6
	TC439673	5-formyltetrahydrofolate cyclo-ligase
wheat-miR-230	DR737385	Malate dehydrogenase
	BQ237991	Similarity: the C-terminal end
	TC429284	Steroid nuclear receptor, ligand-binding
	CV773425	Steroid nuclear receptor, ligand-binding
wheat-miR-234	TC404020	Gamete-specific hydroxyproline-rich glycoprotein a2
	TC401776	Dirigent-like protein, expressed
	TC452785	ABC-2 type transporter
wheat-miR-241	TC414831	Disease resistance protein RPM1 homolog
	TC414831	Disease resistance protein RPM1 homolog
	TC370663	ABA responsive element binding factor 3
	TC399681	Cytochrome P450 family protein
	CJ940563	Peroxidase 6
	TC439673	5-formyltetrahydrofolate cyclo-ligase
	TC370704	heat shock protein
	TC384008	ABC-type nitrate/sulfonate/bicarbonate transport systems periplasmic components-like
	BQ241505	Lipopolysaccharide heptosyltransferase II precursor
wheat-miR-247	TC450257	Periplasmic binding protein precursor
	BJ239091	Phosphoribosyltransferase
	TC388104	PME/invertase inhibitor-like protein
	BJ320799	Pv-fam-d protein
wheat-miR-253	TC400867	Ubiquitin carrier protein
	CK168650	High-affinity potassium transporter
	TC438632	Defensin precursor
wheat-miR-254	CA681795	HpcH/HpaI aldolase
	TC450331	ABC transporter related
	TC452909	Serine/threonine-protein phosphatase PP1
	TC382931	Serine/threonine-protein phosphatase PP1
	TC427495	60S ribosomal protein L5-1
	CV769082	Type 1 non specific lipid transfer protein precursor
	CK201400	GDSL-motif lipase/hydrolase-like
	CN011634	Peptide chain release factor 1
	CK210763	DUF6 domain transmembrane protein
	CV771024	N-acetyltransferase and Transcription factor-like protein
	DR732881	Catalase
wheat-miR-259	TC373337	calmodulin TaCaM3-1
	GH732050	Sulfatase
wheat-miR-261	No hit
wheat-miR-263	CK207929	Cytochrome c oxidase subunit I
	TC388426	Transcriptional regulator, AraC family
	TC407176	Type III secretion outer membrane pore, YscC/HrcC family
	TC418521	Expansin-like A1 precursor
	EB513086	YbbR family protein precursor
	CJ557246	RNA pseudouridylate synthase family protein expressed
	TC456654	Glycoside hydrolase, family 5 precursor
	GH727641	C-terminal processing periplasmic-protease-3
	CD877138	Glycosyl hydrolase family 20, catalytic domain containing protein
	TC452182	Glyoxalase II
	TC370181	Calmodulin TaCaM2-3
	TC369361	Calmodulin TaCaM2-1
	TC434341	OTU domain-containing protein 1
	TC406699	Resolvase, N-terminal domain
	TC379298	Geranylgeranyl hydrogenase
	CJ936328	Alpha-L-arabinofuranosidase/beta-D-xylosidase isoenzyme ARA-I
	TC383543	Citrate synthase
	TC413051	LZ-NBS-LRR class RGA
wheat-miR-264	AL816517	Transcriptional regulator GntR family
	BQ169550	Leaf senescence related protein-like
	CA677449	Zinc finger, CCHC-type
	TC405574	Vacuolar ATP synthase 16 kDa proteolipid subunit
	TC397289	Receptor-like protein kinase-like protein
	TC380131	Receptor-like protein kinase-like protein
	TC416523	Vacuolar ATP synthase 16 kDa proteolipid subunit
	TC418116	Vacuolar ATP synthase 16 kDa proteolipid subunit
	TC370648	Vacuolar ATP synthase 16 kDa proteolipid subunit
wheat-miR-274	No hit
wheat-miR-275	TC456413	Tocopherol cyclase
	AL816257	PadR-like transcriptional regulatory protein
	TC420381	ATP citrate lyase alpha subunit
	CA676705	Fructose-bisphosphate aldolase
	CJ616782	Fructose-bisphosphate aldolase
	BQ903369	Aromatic amino acid hydroxylase
	CA623392	Lipopolysaccharide biosynthesis
wheat-miR-276	TC399681	Cytochrome P450 family protein
	CJ940563	Peroxidase 6
	TC439673	5-formyltetrahydrofolate cyclo-ligase
	TC370663	ABA responsive element binding factor 3
	TC376892	DEAD-box ATP-dependent RNA helicase 35A
	BJ227611	Nicotiana tabacum wound inducive mRNA , complete cds
	CA682661	Transcription factor 20
	TC368661	Cell Division Protein AAA ATPase family
	TC413423	Pentatricopeptide (PPR) repeat-containing protein-like
	TC411950	DEAD-box ATP-dependent RNA helicase 35A
	TC455783	NLP/P60 protein precursor
	TC387634	Fructose-bisphosphate aldolase
	CD919039	Fructose-1,6-bisphosphatase, cytosolic
	CV773354	Histone H2A.1
	TC395207	D-amino acid oxidase
	BQ241505	Lipopolysaccharide heptosyltransferase II precursor
wheat-miR-281	CD918668	Major facilitator superfamily MFS_1
	TC423977	BKRF1 encodes EBNA-1 protein-like
	TC404769	Molybdopterin-guanine dinucleotide biosynthesis protein MobB
	CK196691	Ni/Fe-hydrogenase 2 B-type cytochrome subunit
	CK194365	Major facilitator superfamily MFS_1
	TC377619	Lecithin:cholesterol acyltransferase
	TC436262	Cyclic nucleotide gated channel
	TC420559	Special lobe-specific silk protein ssp160A
	TC399248	Spore coat protein Z
	CD891662	F-box protein-like
	TC461985	MAP kinase
	TC460644	P-type R2R3 Myb proteind
	TC394281	40S ribosomal protein S15
	CD889246	F-box protein family-like
	BQ167624	Probable peptide chain release factor rf-3 protein
	TC451833	Ubiquitin carrier protein
	CD920048	Cytochrome c oxidase subunit 1
	TC449867	Cytochrome B561
	CK200988	Glycine betaine transporter
	TC379438	Germin-like protein 1 precursor
	TC397912	Adenosine diphosphate glucose pyrophosphatase precursor
	TC381279	Metallo-beta-lactamase-like
	TC452182	Glyoxalase II
	TC390652	Possible conserved transmembrane alanine and glycine rich protein
	TC394191	Susceptibility antioxidant protein
	TC386496	Phage integrase family protein
	CA683464	Major facilitator superfamily MFS_1
	CK152166	Abortive infection protein
	CD904433	Particulate methane monooxygenase
	CV771739	Cytochrome P450
	TC380565	Histone H3.2
	TC449015	Adenine phosphoribosyltransferase
	TC459089	Rubber elongation factor
	TC409759	Integral membrane protein-like
	TC412906	GDSL-motif lipase/hydrolase-like
	BJ263423	Early light-inducible protein ELIP
	CD906010	DEAD-box ATP-dependent RNA helicase 48
	TC426391	Protein phosphatase type 2-C
	CA611067	Glutathione-S-transferase 28e45
	CJ868604	Transcriptional activator-like
	CA624374	Germin-like protein 1 precursor
	CK198514	Peroxidase 6
	TC369289	Lysine exporter protein
	TC439689	Calreticulin-like protein
wheat-miR-285	TC427725	ThiJ/PfpI family protein
	CA693394	ThiJ/PfpI family protein
	TC461452	Cytochrome oxidase subunit I
wheat-miR-286	CA625809	Succinyl-diaminopimelate desuccinylase
	GH727836	Splicing factor, arginine/serine-rich 5
	TC454279	Retrotransposon gag protein
	TC423158	Cysteine proteinase inhibitor
	CK200230	Cysteine proteinase inhibitor
	TC428003	Elongation factor 1-alpha
	CA636658	Cysteine protease inhibitor
	CA629905	Cysteine proteinase inhibitor
	TC458729	Brittle stalk-2-like protein 6
	TC389756	Ribosomal protein L35A
	CA627337	Cellulose synthase catalytic subunit 11
wheat-miR-287	No hit
wheat-miR-290	CJ700975	Leucine Rich Repeat family protein
wheat-miR-298	No hit
wheat-miR-304	TC433753	Proline-rich spliceosome-associated protein-like
	CD936383	Integral membrane protein TerC
	TC402657	Glyceraldehyde-3-phosphate dehydrogenase, cytosolic
	TC373115	Leucine zipper protein-like
	TC388446	NADH-ubiquinone oxidoreductase chain 1
	CK196934	Calmodulin TaCaM2-1
	CD935109	Splicing factor 1
	CK198931	Cell wall protein pherophorin-C22
	TC418995	Glutathione S-transferase 2
	TC413812	Beta transducin-like protein HET-E2C-like
	TC449066	S-adenosylmethionine decarboxylase proenzyme
	CJ609023	Serine/threonine protein phosphatase
	CJ668032	Leucine Rich Repeat family protein
	CK161922	D-xylose-proton symporter-like 2
	TC390499	S-adenosylmethionine decarboxylase proenzyme
	TC452182	Glyoxalase II
	TC375088	ABC transporter related
	DR732905	MIKC-type MADS-box transcription factor WM22A
	TC377933	ATP dependent Clp protease ATP-binding subunit ClpX1
	AL821011	Sugar transporter
	CK211968	Glycine/proline-rich protein
wheat-miR-308	CA621343	Superoxide dismutase [Cu-Zn] 2
	TC396587	GTP-binding protein-like
wheat-miR-311	CJ521557	BARE-1 polyprotein
	CA615603	BARE-1 polyprotein
	CJ704200	Leucine Rich Repeat family protein
wheat-miR-312	No hit
wheat-miR-316	No hit
wheat-miR-318	CJ921499	Linear gramicidin synthetase subunit B
	TC446315	60S ribosomal protein l28
	CA612390	Phosphoglycerate kinase, cytosolic
	CA691441	Contig An01c0150, complete genome
	CK215526	Peptidyl-prolyl cis-trans isomerase
wheat-miR-324	AL815962	ABC transporter related
	TC425078	Ubiquitin-activating enzyme E1 2
wheat-miR-329	No hit
wheat-miR-332	No hit
wheat-miR-336	TC435354	Alternative oxidase
	TC398344	Low temperature-induced protein lt101.1
	TC410428	Low temperature-induced protein lt101.1
wheat-miR-343	No hit
wheat-miR-351	BQ167516	Alpha-6-galactosyltransferase
	TC429695	NADH ubiquinone oxidoreductase subunit
wheat-miR-356	TC402657	Glyceraldehyde-3-phosphate dehydrogenase, cytosolic
	CJ668032	Leucine Rich Repeat family protein
	TC373115	Leucine zipper protein-like
	CJ609023	Serine/threonine protein phosphatase
	TC411506	Type 1 non-specific lipid transfer protein precursor
	CV762246	Glycosyltransferase
	GH725111	Cystathionine gamma-lyase
	TC392505	Triosephosphate isomerase, chloroplast precursor
	TC459571	Chlorophyll a/b-binding protein WCAB precursor
	TC433469	Probable radical activating enzyme
	TC408578	Lipase class 3-like
	DR736066	Membrane bound O-acyl transferase-like
wheat-miR-367	No hit
wheat-miR-371	No hit
wheat-miR-381	TC449372	Cytochrome P450 monooxygenase CYP704G7
	BJ306043	Collagen alpha-3(VI) chain precursor
	CJ944513	Major facilitator family transporter
	CJ602868	Receptor kinase LRK10
	CK213110	Carbonic anhydrase, chloroplast precursor
	CK213130	Carbonic anhydrase, chloroplast precursor
	TC388742	Group 3 late embryogenesis abundant protein
wheat-miR-404	BM136055	40S ribosomal protein S3
wheat-miR-405	No hit
wheat-miR-407	CV762246	Glycosyltransferase
	TC402657	Glyceraldehyde-3-phosphate dehydrogenase
	TC418995	Glutathione S-transferase 2
	TC437336	Ribulose bisphosphate carboxylase large chain
	TC373115	Leucine zipper protein-like
	TC388446	NADH-ubiquinone oxidoreductase chain 1
	BE425224	Receptor-like kinase 17 precursor
	TC370176	Resistance-related receptor-like kinase
	CD936383	Integral membrane protein TerC
	TC449066	S-adenosylmethionine decarboxylase proenzyme
	CJ609023	Serine/threonine protein phosphatase
	CJ668032	Leucine Rich Repeat family protein
	TC390499	S-adenosylmethionine decarboxylase proenzyme
	TC393294	Pathogenisis-related protein 1.2 precursor
	TC375088	ABC transporter related
	TC377933	ATP dependent Clp protease ATP-binding subunit ClpX1
	TC440827	F-box domain containing protein-like
	TC452182	Glyoxalase II
	TC370181	Calmodulin TaCaM2-3
	TC369361	Calmodulin TaCaM2-1
	TC460502	Multidrug ABC transporter ATP-binding protein
	DR732905	MIKC-type MADS-box transcription factor WM22A
	TC425848	SAM-dependent methyltransferase-like protein
	TC444038	Zinc finger CCCH domain-containing protein ZFN-like 1
	TC385465	Non-specific lipid-transfer protein
	TC383543	Citrate synthase
wheat-miR-410	CA633501	3-dehydroquinate dehydratase
wheat-miR-416	CJ868604	Transcriptional activator-like
	TC439689	Calreticulin-like protein
	BQ903465	TonB-dependent receptor precursor
	TC371963	Alpha-1,2-fucosidase
	CV771739	Cytochrome P450
	CV767767	Small tumor anitgen t-ag
	CA499939	Epstein-Barr nuclear antigen 2
	TC434862	40S ribosomal protein S20
	CA603045	Cytochrome bd ubiquinol oxidase, subunit I
wheat-miR-417	CA662109	CONSTANS-like protein CO6
	TC451691	ABC transporter related
wheat-miR-418	TC441814	Casein kinase-like protein
wheat-miR-422	No hit
wheat-miR-427	CA639015	Type II secretory pathway component PulD-like protein precursor
	TC438771	Cysteine proteinase inhibitor
	TC435159	Calcium/proton exchanger CAX1-like protein
	AL822213	F-box protein-like
	TC416772	Histone H3-like centromeric protein A
wheat-miR-428	BJ263423	Early light-inducible protein ELIP
	TC452716	Ribosomal protein L11
	TC410300	Phosphomannomutase pmmB
	TC413238	Monosaccharide-transporting ATPase precursor
	TC423383	Early nodule-specific-like protein ENOD8 gene
	CD874656	Single-stranded DNA-binding protein
	TC448502	Flavonoid 3'-hydroxylase
	TC438644	Wpk4 protein kinase
	CJ863654	Tetratricopeptide repeat protein 31
wheat-miR-431	No hit
wheat-miR-432	No hit
wheat-miR-434	CK217339	NAC domain transcription factor
	TC370740	NAC domain transcription factor
	TC372094	NAC domain transcription factor
	TC453833	NAC domain transcription factor
	TC419058	NAC domain transcription factor
	CV771499	NAC domain transcription factor
	CV766084	NAC domain transcription factor
	DR741689	NAC domain transcription factor
	CK213356	NAC domain transcription factor
	TC376566	NAC domain transcription factor
	TC426995	NAC domain transcription factor
	TC377675	NAC domain transcription factor
	CK161741	NAC domain transcription factor
	TC386728	NAC domain transcription factor
	TC371689	NAC domain transcription factor
	CJ712039	NAC domain transcription factor
	CK208012	NAC domain transcription factor
	TC435164	NAC domain transcription factor
	TC368677	NAC domain transcription factor
	CK216890	Chlorophyll a-b binding protein, chloroplast precursor
	TC418919	Cobalamin biosynthesis protein CobD
wheat-miR-437	TC427495	60S ribosomal protein L5-1
	TC381895	Floral homeotic protein
	AL815781	ABC transporter related
wheat-miR-446	TC421637	60S ribosomal protein L36
	CA711686	NADPH-dependent mannose 6-phosphate reductase
	CA654645	NADPH-dependent mannose 6-phosphate reductase
	TC382103	NADPH-dependent mannose 6-phosphate reductase
	TC387893	NADPH-dependent mannose 6-phosphate reductase
	DR733068	Acidic ribosomal protein P2
	TC429543	Glycine-rich cell wall structural protein 1.8 precursor
wheat-miR-449	No hit
wheat-miR-453	No hit
wheat-miR-471	No hit
wheat-miR-477	No hit
wheat-miR-479	TC395739	Peptidyl-prolyl cis-trans isomerase
	TC402096	Cellulose-binding, family II precursor
	TC435403	Apospory-associated protein C-like
	TC386110	Glycosylphosphatidylinositol anchor attachment 1 protein
	TC388067	MAP3K protein kinase-like protein
	CJ851069	Ribonucleoside-diphosphate reductase
	CD888845	Peptidoglycan synthetase
	TC430558	Related to predicted protein of phage Felix 01
	TC457201	Peptidyl-prolyl cis-trans isomerase
wheat-miR-484	No hit
wheat-miR-486	No hit
wheat-miR-504	CA679020	General secretion pathway protein H precursor
wheat-miR-510	No hit
wheat-miR-511	No hit
wheat-miR-522	AL815962	ABC transporter related
	CN011053	Resolvase/integrase-like protein
	BE424122	Protein synthesis inhibitor II
	TC384296	Thiazole biosynthetic enzyme 1-2, chloroplast precursor
	TC396496	WASP-interacting protein
	CD896143	GA 3-oxidase 1
wheat-miR-523	No hit
wheat-miR-534	BJ221756	Histone H2B.3
	TC453154	Peroxisomal ascorbate peroxidase
wheat-miR-535	TC373115	Leucine zipper protein-like
	TC452182	Glyoxalase II
	TC402657	Glyceraldehyde-3-phosphate dehydrogenase, cytosolic
	TC449066	S-adenosylmethionine decarboxylase proenzyme
	TC390499	S-adenosylmethionine decarboxylase proenzyme
	TC418995	Glutathione S-transferase 2
	TC437336	Ribulose bisphosphate carboxylase large chain
	TC388446	NADH-ubiquinone oxidoreductase chain 1
	TC440827	F-box domain containing protein-like
	CJ936328	Alpha-L-arabinofuranosidase/beta-D-xylosidase isoenzyme ARA-I
	CD935109	Splicing factor 1
	CK198931	Cell wall protein pherophorin-C22
	TC397912	Adenosine diphosphate glucose pyrophosphatase precursor
	TC398674	Phytoene dehydrogenase, chloroplast/chromoplast precursor
	TC446402	Glutathione gamma-glutamylcysteinyltransferase 1
	TC433753	Proline-rich spliceosome-associated protein-like
	CJ594963	UvrABC system protein C
	CJ609023	Serine/threonine protein phosphatase
	TC389043	Malate dehydrogenase [NADP], chloroplast precursor
	CJ668032	Leucine Rich Repeat family protein
	CK215673	High affinity ammonium uptake protein
	TC429745	Dihydroxy-acid dehydratase
	TC370181	Calmodulin TaCaM2-3
	TC369361	Calmodulin TaCaM2-1
	TC413812	Beta transducin-like protein HET-E2C-like
	CD936383	Integral membrane protein TerC
	TC390462	SEC14 cytosolic factor (Secretion factor 14) family protein
	TC405029	DNA polymerase III delta subunit
	TC379298	Geranylgeranyl hydrogenase
	CK196934	Calmodulin TaCaM2-1
wheat-miR-546	CD918668	Major facilitator superfamily MFS_1
	TC404769	Molybdopterin-guanine dinucleotide biosynthesis protein MobB
	TC436262	Cyclic nucleotide gated channel
	TC379438	Germin-like protein 1 precursor
	TC382066	Protein phosphatase 2C
	TC385385	Exoglucanase precursor
	TC446402	Glutathione gamma-glutamylcysteinyltransferase 1
	TC426391	Protein phosphatase type 2-C
	TC431549	Enhancer of rudimentary homolog
	TC398842	Glutamine synthetase
	TC449867	Cytochrome B561
	TC451833	Ubiquitin carrier protein
	CA676441	Sugar-binding periplasmic protein
	CJ679085	Subtilisin-like serine proteinase-like protein
	BG909125	OmpA/MotB domain protein precursor
	AL816894	Erythroid differentiation-related factor 1-like protein
	TC404423	Erythroid differentiation-related factor 1-like protein
	TC412906	GDSL-motif lipase/hydrolase-like
	TC417127	Subtilisin-chymotrypsin inhibitor WSCI precursor
	TC383073	Adenosine diphosphate glucose pyrophosphatase precursor
	CA501774	N utilization substance protein B homolog
wheat-miR-557	CK213195	Histone H1
wheat-miR-559	BJ307801	Transducin family protein-like
	TC436840	Regulator of chromosome condensation (Rcc1) family protein
	TC374029	Coatomer subunit beta-2
	CA609494	Elongation factor 1-alpha
	TC452093	Alpha/beta-gliadin A-II precursor
	BE413968	COP9 signalosome complex subunit 7
wheat-miR-564	TC391322	Cell Division Protein AAA ATPase family
wheat-miR-566	BE417125	Lysyl-tRNA synthetase
wheat-miR-568	BJ272939	Antheraea pernyi fibroin
	TC433194	Cytochrome b-c1 complex subunit Rieske, mitochondrial precursor
	TC461664	Cytochrome b-c1 complex subunit Rieske, mitochondrial precursor
	TC382152	Cytochrome b-c1 complex subunit Rieske, mitochondrial precursor
	TC419844	Cytochrome b-c1 complex subunit Rieske, mitochondrial precursor
wheat-miR-574	TC393124	Protein phosphatase 2A regulatory subunit A
wheat-miR-576	BJ263423	Early light-inducible protein ELIP
	CV771739	Cytochrome P450
	CK168772	Monodehydroascorbate reductase
	TC379162	Sugar transporter protein
	TC452716	Ribosomal protein L11
	TC410300	Phosphomannomutase pmmB
	CJ531707	Betanidin 6-O-glucosyltransferase-like protein
	TC457755	N-acetylglucosaminyltransferase I
	TC405620	Protein EGG APPARATUS-1
	TC434302	Peptidoglycan-associated lipoprotein
	CV767767	Small tumor anitgen t-ag
wheat-miR-581	No hit
wheat-miR-582	AJ602804	Myb-like DNA-binding domain containing protein
	TC393636	Delta-12 fatty acid desaturase
wheat-miR-585	TC380790	Beta 1,3 glucan synthase
wheat-miR-596	TC390986	Heat shock protein DnaJ-like
wheat-miR-617	No hit
wheat-miR-618	No hit
wheat-miR-622	No hit
wheat-miR-625	No hit
wheat-miR-634	DR044995	60S ribosomal protein L28
wheat-miR-650	CA616193	Mitochondrial L2 ribosomal protein
	TC427465	60S ribosomal protein L5-1
	TC423331	60S ribosomal protein L5-1
	TC443553	60S ribosomal protein L5-1
wheat-miR-651	No hit
wheat-miR-658	No hit
wheat-miR-665	GH732400	Mariner transposase
	CJ694814	DNA polymerase IV
	TC415264	Caffeoyl-CoA O-methyltransferase
	TC434455	C2 domain-containing protein
	TC368543	Powdery mildew resistance protein PM3CS
	TC374801	Powdery mildew resistance protein PM3b
wheat-miR-677	CA692524	Inorganic phosphate transporter
	CA609238	Cytochrome c oxidase polypeptide Vc
wheat-miR-678	BQ171509	Universal stress protein family protein
wheat-miR-683	No hit
wheat-miR-628	TC406191	Hydrolase, alpha/beta fold family protein
wheat-miR-699	TC398842	Glutamine synthetase
	TC412906	GDSL-motif lipase/hydrolase-like
	CA676441	Sugar-binding periplasmic protein
	TC382066	Protein phosphatase 2C
	TC449867	Cytochrome B561
	CK199834	Phosphatidic acid phosphatase beta-like
	CJ627757	Ets transcription factor Spi-B
	TC404769	Molybdopterin-guanine dinucleotide biosynthesis protein MobB
wheat-miR-702	No hit
wheat-miR-720	TC455340	Splicing factor
	CA664144	Transporter of the MFS superfamily
	TC388735	Generic methyltransferase
