# Supplementary material for: Identification and comparative analysis of differentially expressed miRNAs in leaves of two wheat (Triticum aestivum L.) genotypes during dehydration stress
Source: BMC Plant Biol. 2015 Jan 27;15:21. doi: 10.1186/s12870-015-0413-9 (PMC4312605; doi:10.1186/s12870-015-0413-9)
Supplement: Additional file 6: Table S6. — Primer sequences used for qPCR analysis of 25 differentially expressed miRNAs. [file 12870_2015_413_MOESM6_ESM.xls]

## Sheet: Sheet1
Table S6. Primer sequences of 25 differentially expressed miRNAs for qPCR
miRNA ID	Primer sequences			Anealing temperature
gma-miR156k	TTGACAGAAGAGAGTGAGCAC			57℃
ath-miR159a	TTTGGATTGAAGGGAGCTCTA			59℃
vvi-miR160a	TGCCTGGCTCCCTGAATGCCATC			60℃
sbi-miR164b	TGGAGAAGCAGGGCACGTGCT			59℃
cme-miR166h	TCGGACCAGGCTTCATTCCCC			60℃
sof-miR167b	TGAAGCTGCCAGCATGATCTG			60℃
zma-miR168a-5p	TCGCTTGGTGCAGATCGGGAC			59℃
vvi-miR169d	CAGCCAAGAATGATTTGCCGG			59℃
sbi-miR171f	ATGAGCCGAACCAATATCACT			59℃
bdi-miR172a	AGAATCTTGATGATGCTGCAT			59℃
mdm-miR393b	TCCAAAGGGATCGCATTGATCT			62℃
osa-miR395i	GTGAAGTGTTTGGGGGAACTC			57℃
bdi-miR396a	TCCACAGGCTTTCTTGAACTG			60℃
tae-miR398	TGTGTTCTCAGGTCGCCCCCG			59℃
osa-miR444c.1	TGTTGTCTCAAGCTTGCTGCC			62℃
osa-miR444d.3	TTGTGGCTTTCTTGCAAGTTG			59℃
zma-miR827-5p	TTTGTTGGTGGTCATTTAACC			59℃
peu-miR2911	GGCCGGGGGACGGGCTGGGA			61℃
wheat-miR-202	GCCTTGAAGACTTTGGCCATGT			58℃
wheat-miR-210	TGCAGTCCTCGATGTCGTAG			57℃
wheat-miR-259	CCGTGGCCAAGGTCTCTTGAGGCTT			60℃
wheat-miR-348	TGAAGCTGCCAGCATGATCTGA			57℃
wheat-miR-563	TCGTCCCCGGCAATGGAGCCA			61℃
wheat-miR-628	TTCGTCGGACGAGCGTGCCTA			57℃
wheat-miR-720	AAGCGTAGTCGAACGAATCT			59℃
