# Supplementary material for: Identification and comparative analysis of differentially expressed miRNAs in leaves of two wheat (Triticum aestivum L.) genotypes during dehydration stress
Source: BMC Plant Biol. 2015 Jan 27;15:21. doi: 10.1186/s12870-015-0413-9 (PMC4312605; doi:10.1186/s12870-015-0413-9)
Supplement: Additional file 7: Table S7. — Primer pair sequences used for qPCR analysis of 10 target genes. [file 12870_2015_413_MOESM7_ESM.xlsx]

## Sheet: Sheet1
Table S7. Primer pairs sequences of 10 target genes for qPCR
Targets	Accession	Primer sequences	Anealing temperature
SBP16	AL810223	F:ATGACAAGTCAACAAGGAAC	53℃
		R:GAGTTGATGTGCGTAATAGG
MADS-box TF	TC370370	F:GGCAGTGACTGAAGTTAAC	55℃
		R:CGCAGTATGCTCAACATC
MYB3	TC368630	F:AACTCTAGCAGCAAGATGA	59℃
		R:TCGGATCAGATTCGGTATC
ARF22	TC425315	F:CATATCTTCGGTTCAGGTTG	53℃
		R:GATACAAGTTCCACAAGCC
NAC	TC410195	F:GAGACAACATAAGCAGACAG	57℃
		R:CCTCTACTAATACTCACACTCA
HD-ZIP4	CK204430	F:CCATTGGAATCATCGCTG	51℃
		R:GGATATCAACGCAACGAC
CCAAT-box TF	TC370257	F:GTAGTGATGAAGGCAAGATG	55℃
		R:ACCACCATAGTAAGGATCAG
IF3	TC376430	F:TGAGTTCAATGTCGTGGA	57℃
		R:CTAAGGTGGCTACTAAGCA
Cu-Zn SOD	CA663864	F:ACCTGAGATCACATACACAA	57℃
		R:TTCCTTGAGTCCAGTGAC
AFH	TC406191	F:GTTCTACATCACGCAGTTC	58℃
		R:CTATGACCTCTACTCCAAGG
